# Supplementary material for: Preliminary study based on methylation and transcriptome gene sequencing of lncRNAs and immune infiltration in hypopharyngeal carcinoma
Source: Front Oncol. 2023 Apr 25;13:1117622. doi: 10.3389/fonc.2023.1117622 (PMC10168126; doi:10.3389/fonc.2023.1117622)
Supplement: Supplementary file 1 [file Table_1.xlsx]

## Sheet: Sheet1
ID	age(years)	gender	time of operation	organ	sample type	primary tumor laterality	tumor size (cm)	histological subtype	lymph nodes examined
16024127	75	male	2016-03-11	hypopharynx	primary	medial wall of right pyriform sinus	3*0.5	poorly differentiated squamous cell carcinoma	right neck (0/12)
16062310	44	male	2016-06-07	hypopharynx	sencondary	supraglottic portion	3.5*3	moderately differentiated squamous cell carcinoma	left neck (1/8), right neck (1/18)
16083392	61	male	2016-08-19	hypopharynx	primary	medial wall of right pyriform sinus	2.5*1.2	poorly differentiated squamous cell carcinoma	right neck (1/9)
16088834	47	male	2016-08-09	hypopharynx	primary	medial wall of left pyriform sinus	2.3*0.8	moderately differentiated squamous cell carcinoma	left neck (0/21)
16095774	61	male	2016-08-30	hypopharynx	primary	posterior wall of hypopharynx	4.2*1.5	highly-moderately differentiated squamous cell carcinoma	left neck (0/18), right neck (0/16)
