# Supplementary material for: Preliminary study based on methylation and transcriptome gene sequencing of lncRNAs and immune infiltration in hypopharyngeal carcinoma
Source: Front Oncol. 2023 Apr 25;13:1117622. doi: 10.3389/fonc.2023.1117622 (PMC10168126; doi:10.3389/fonc.2023.1117622)
Supplement: Supplementary file 2 [file Table_2.xlsx]

## Sheet: up
transcript_id	logFC	logCPM	LR	PValue	FDR	regulation	GeneName	Source	chrom	strand	txStart	txEnd
ENST00000449745	8.17771	4.37352	31.0801	2.47601e-08	7.58161e-06	up	PES1P2	Ensembl	chr9	+	13986174	13987909
ENST00000467942	7.54188	3.89721	22.3336	2.29162e-06	0.000326316	up	C3orf52	Ensembl	chr3	+	112111453	112131004
ENST00000467942	7.54188	3.89721	22.3336	2.29162e-06	0.000326316	up	C3orf52	Ensembl	chr3	+	112111453	112131004
ENST00000467942	7.54188	3.89721	22.3336	2.29162e-06	0.000326316	up	C3orf52	Ensembl	chr3	+	112111453	112131004
ENST00000467942	7.54188	3.89721	22.3336	2.29162e-06	0.000326316	up	C3orf52	Ensembl	chr3	+	112111453	112131004
ENST00000467942	7.54188	3.89721	22.3336	2.29162e-06	0.000326316	up	C3orf52	Ensembl	chr3	+	112111453	112131004
ENST00000467942	7.54188	3.89721	22.3336	2.29162e-06	0.000326316	up	C3orf52	Ensembl	chr3	+	112111453	112131004
ENST00000467942	7.54188	3.89721	22.3336	2.29162e-06	0.000326316	up	C3orf52	Ensembl	chr3	+	112111453	112131004
ENST00000467942	7.54188	3.89721	22.3336	2.29162e-06	0.000326316	up	C3orf52	Ensembl	chr3	+	112111453	112131004
ENST00000467942	7.54188	3.89721	22.3336	2.29162e-06	0.000326316	up	C3orf52	Ensembl	chr3	+	112111453	112131004
ENST00000646296	7.46315	4.95989	35.6599	2.3495e-09	9.85664e-07	up	SOX2-OT	Ensembl	chr3	+	181711101	181740872
ENST00000628347	7.44075	3.81249	22.6209	1.97323e-06	0.000285979	up	SOX2-OT	Ensembl	chr3	+	181699620	181707511
ENST00000509729	7.39893	5.03924	50.8091	1.01803e-12	1.0112e-09	up	AC120036.1	Ensembl	chr8	-	47089571	47198861
ENST00000471178	7.32533	3.95489	26.9242	2.11588e-07	4.46473e-05	up	RPS26P55	Ensembl	chr19	-	34533426	34534084
ENST00000631857	7.17191	3.59011	21.567	3.41673e-06	0.000448859	up	BCL11A	Ensembl	chr2	-	60452499	60553507
ENST00000631857	7.17191	3.59011	21.567	3.41673e-06	0.000448859	up	BCL11A	Ensembl	chr2	-	60452499	60553507
ENST00000631857	7.17191	3.59011	21.567	3.41673e-06	0.000448859	up	BCL11A	Ensembl	chr2	-	60452499	60553507
ENST00000631857	7.17191	3.59011	21.567	3.41673e-06	0.000448859	up	BCL11A	Ensembl	chr2	-	60452499	60553507
ENST00000631857	7.17191	3.59011	21.567	3.41673e-06	0.000448859	up	BCL11A	Ensembl	chr2	-	60452499	60553507
ENST00000631857	7.17191	3.59011	21.567	3.41673e-06	0.000448859	up	BCL11A	Ensembl	chr2	-	60452499	60553507
ENST00000631857	7.17191	3.59011	21.567	3.41673e-06	0.000448859	up	BCL11A	Ensembl	chr2	-	60452499	60553507
ENST00000631857	7.17191	3.59011	21.567	3.41673e-06	0.000448859	up	BCL11A	Ensembl	chr2	-	60452499	60553507
ENST00000631857	7.17191	3.59011	21.567	3.41673e-06	0.000448859	up	BCL11A	Ensembl	chr2	-	60452499	60553507
ENST00000631857	7.17191	3.59011	21.567	3.41673e-06	0.000448859	up	BCL11A	Ensembl	chr2	-	60452499	60553507
ENST00000631857	7.17191	3.59011	21.567	3.41673e-06	0.000448859	up	BCL11A	Ensembl	chr2	-	60452499	60553507
ENST00000631857	7.17191	3.59011	21.567	3.41673e-06	0.000448859	up	BCL11A	Ensembl	chr2	-	60452499	60553507
ENST00000631857	7.17191	3.59011	21.567	3.41673e-06	0.000448859	up	BCL11A	Ensembl	chr2	-	60452499	60553507
ENST00000631857	7.17191	3.59011	21.567	3.41673e-06	0.000448859	up	BCL11A	Ensembl	chr2	-	60452499	60553507
ENST00000631857	7.17191	3.59011	21.567	3.41673e-06	0.000448859	up	BCL11A	Ensembl	chr2	-	60452499	60553507
ENST00000631857	7.17191	3.59011	21.567	3.41673e-06	0.000448859	up	BCL11A	Ensembl	chr2	-	60452499	60553507
ENST00000631857	7.17191	3.59011	21.567	3.41673e-06	0.000448859	up	BCL11A	Ensembl	chr2	-	60452499	60553507
ENST00000410167	6.83675	3.30394	22.3474	2.27517e-06	0.000325109	up	RN7SKP32	Ensembl	chr8	-	47068020	47068323
ENST00000487558	6.83268	3.36084	18.5839	1.62584e-05	0.00163085	up	CUL3	Ensembl	chr2	-	224495005	224500397
ENST00000487558	6.83268	3.36084	18.5839	1.62584e-05	0.00163085	up	CUL3	Ensembl	chr2	-	224495005	224500397
ENST00000487558	6.83268	3.36084	18.5839	1.62584e-05	0.00163085	up	CUL3	Ensembl	chr2	-	224495005	224500397
ENST00000487558	6.83268	3.36084	18.5839	1.62584e-05	0.00163085	up	CUL3	Ensembl	chr2	-	224495005	224500397
ENST00000487558	6.83268	3.36084	18.5839	1.62584e-05	0.00163085	up	CUL3	Ensembl	chr2	-	224495005	224500397
ENST00000487558	6.83268	3.36084	18.5839	1.62584e-05	0.00163085	up	CUL3	Ensembl	chr2	-	224495005	224500397
ENST00000617417	6.72474	3.24928	19.2659	1.13718e-05	0.00122518	up	AL773604.1	Ensembl	chr21	+	44686357	44686629
ENST00000617417	6.72474	3.24928	19.2659	1.13718e-05	0.00122518	up	AL773604.1	Ensembl	chr21	+	44686357	44686629
ENST00000617417	6.72474	3.24928	19.2659	1.13718e-05	0.00122518	up	AL773604.1	Ensembl	chr21	+	44686357	44686629
ENST00000639114	6.72385	3.30575	15.8248	6.94849e-05	0.00511713	up	AC005906.2	Ensembl	chr12	+	5021386	5025590
ENST00000646698	6.57655	3.22179	14.9761	0.000108882	0.00717025	up	SOX2-OT	Ensembl	chr3	+	181461581	181742884
ENST00000428776	6.56733	3.12917	20.1315	7.22956e-06	0.000846045	up	HMGB3P4	Ensembl	chr13	+	99372172	99372686
ENST00000428776	6.56733	3.12917	20.1315	7.22956e-06	0.000846045	up	HMGB3P4	Ensembl	chr13	+	99372172	99372686
ENST00000428776	6.56733	3.12917	20.1315	7.22956e-06	0.000846045	up	HMGB3P4	Ensembl	chr13	+	99372172	99372686
ENST00000428776	6.56733	3.12917	20.1315	7.22956e-06	0.000846045	up	HMGB3P4	Ensembl	chr13	+	99372172	99372686
ENST00000490005	6.49871	3.14569	16.3328	5.31368e-05	0.00422085	up	SOX2-OT	Ensembl	chr3	+	181699597	181700100
ENST00000441699	6.46009	3.04664	18.5415	1.66244e-05	0.00165938	up	FKBP9P1	Ensembl	chr7	-	55682651	55713252
ENST00000612143	6.40021	2.97998	21.8673	2.92167e-06	0.000397944	up	AL139384.1	Ensembl	chr13	-	112686768	112689815
ENST00000612143	6.40021	2.97998	21.8673	2.92167e-06	0.000397944	up	AL139384.1	Ensembl	chr13	-	112686768	112689815
ENST00000612143	6.40021	2.97998	21.8673	2.92167e-06	0.000397944	up	AL139384.1	Ensembl	chr13	-	112686768	112689815
ENST00000435712	6.39956	3.04968	16.4374	5.02837e-05	0.0040631	up	CTAGE7P	Ensembl	chr10	+	130106045	130108481
ENST00000631025	6.16595	5.7105	32.8425	9.99374e-09	3.53909e-06	up	SOX2-OT	Ensembl	chr3	+	181699618	181709602
ENST00000510716	6.1612	3.17419	14.7346	0.000123755	0.00796774	up	THEGL	Ensembl	chr4	+	56557715	56596545
ENST00000363221	6.15047	2.8571	15.7698	7.15344e-05	0.00523964	up	RN7SKP163	Ensembl	chr6	-	75654969	75655299
ENST00000363221	6.15047	2.8571	15.7698	7.15344e-05	0.00523964	up	RN7SKP163	Ensembl	chr6	-	75654969	75655299
ENST00000363221	6.15047	2.8571	15.7698	7.15344e-05	0.00523964	up	RN7SKP163	Ensembl	chr6	-	75654969	75655299
ENST00000363221	6.15047	2.8571	15.7698	7.15344e-05	0.00523964	up	RN7SKP163	Ensembl	chr6	-	75654969	75655299
ENST00000363221	6.15047	2.8571	15.7698	7.15344e-05	0.00523964	up	RN7SKP163	Ensembl	chr6	-	75654969	75655299
ENST00000562506	6.10099	3.82903	19.0012	1.30636e-05	0.00137871	up	AP003071.3	Ensembl	chr11	+	69004393	69005100
ENST00000562506	6.10099	3.82903	19.0012	1.30636e-05	0.00137871	up	AP003071.3	Ensembl	chr11	+	69004393	69005100
ENST00000564696	6.07719	2.81834	17.3828	3.05586e-05	0.00272916	up	Z97055.2	Ensembl	chr22	+	43812492	43813955
ENST00000564696	6.07719	2.81834	17.3828	3.05586e-05	0.00272916	up	Z97055.2	Ensembl	chr22	+	43812492	43813955
ENST00000564696	6.07719	2.81834	17.3828	3.05586e-05	0.00272916	up	Z97055.2	Ensembl	chr22	+	43812492	43813955
ENST00000544938	6.05511	3.10702	13.0355	0.000305646	0.0161236	up	MMP20	Ensembl	chr11	-	102594687	102607850
ENST00000621883	6.02806	2.87622	11.8893	0.000564588	0.0253784	up	AF117829.1	Ensembl	chr8	-	89717398	89721200
ENST00000470754	6.00823	2.76797	19.4961	1.00805e-05	0.00111254	up	IGF2BP2-AS1	Ensembl	chr3	+	185712527	185716892
ENST00000470754	6.00823	2.76797	19.4961	1.00805e-05	0.00111254	up	IGF2BP2-AS1	Ensembl	chr3	+	185712527	185716892
ENST00000470754	6.00823	2.76797	19.4961	1.00805e-05	0.00111254	up	IGF2BP2-AS1	Ensembl	chr3	+	185712527	185716892
ENST00000470754	6.00823	2.76797	19.4961	1.00805e-05	0.00111254	up	IGF2BP2-AS1	Ensembl	chr3	+	185712527	185716892
ENST00000554786	6.0065	2.81773	13.6829	0.000216417	0.0124135	up	GABRG3	Ensembl	chr15	+	27271540	27295197
ENST00000554786	6.0065	2.81773	13.6829	0.000216417	0.0124135	up	GABRG3	Ensembl	chr15	+	27271540	27295197
ENST00000554786	6.0065	2.81773	13.6829	0.000216417	0.0124135	up	GABRG3	Ensembl	chr15	+	27271540	27295197
ENST00000471736	5.99471	2.85757	11.7236	0.000617115	0.0270871	up	GRIA2	Ensembl	chr4	+	157220723	157364287
ENST00000471736	5.99471	2.85757	11.7236	0.000617115	0.0270871	up	GRIA2	Ensembl	chr4	+	157220723	157364287
ENST00000471736	5.99471	2.85757	11.7236	0.000617115	0.0270871	up	GRIA2	Ensembl	chr4	+	157220723	157364287
ENST00000471736	5.99471	2.85757	11.7236	0.000617115	0.0270871	up	GRIA2	Ensembl	chr4	+	157220723	157364287
ENST00000471736	5.99471	2.85757	11.7236	0.000617115	0.0270871	up	GRIA2	Ensembl	chr4	+	157220723	157364287
ENST00000471736	5.99471	2.85757	11.7236	0.000617115	0.0270871	up	GRIA2	Ensembl	chr4	+	157220723	157364287
ENST00000471736	5.99471	2.85757	11.7236	0.000617115	0.0270871	up	GRIA2	Ensembl	chr4	+	157220723	157364287
ENST00000471736	5.99471	2.85757	11.7236	0.000617115	0.0270871	up	GRIA2	Ensembl	chr4	+	157220723	157364287
ENST00000471736	5.99471	2.85757	11.7236	0.000617115	0.0270871	up	GRIA2	Ensembl	chr4	+	157220723	157364287
ENST00000471736	5.99471	2.85757	11.7236	0.000617115	0.0270871	up	GRIA2	Ensembl	chr4	+	157220723	157364287
ENST00000471736	5.99471	2.85757	11.7236	0.000617115	0.0270871	up	GRIA2	Ensembl	chr4	+	157220723	157364287
ENST00000565523	5.9764	2.85848	11.6881	0.000629013	0.0274856	up	AC023824.5	Ensembl	chr16	+	35143721	35144881
ENST00000642652	5.90741	2.82042	11.3535	0.000753062	0.0313263	up	SOX2-OT	Ensembl	chr3	+	181699605	181740802
ENST00000482787	5.87797	3.62555	18.6993	1.53036e-05	0.00155422	up	LINC01206	Ensembl	chr3	+	181952342	182010678
ENST00000521561	5.83787	2.47304	13.7367	0.0002103	0.0121188	up	TPD52	Ensembl	chr8	-	80064474	80158887
ENST00000521561	5.83787	2.47304	13.7367	0.0002103	0.0121188	up	TPD52	Ensembl	chr8	-	80064474	80158887
ENST00000521561	5.83787	2.47304	13.7367	0.0002103	0.0121188	up	TPD52	Ensembl	chr8	-	80064474	80158887
ENST00000521561	5.83787	2.47304	13.7367	0.0002103	0.0121188	up	TPD52	Ensembl	chr8	-	80064474	80158887
ENST00000521561	5.83787	2.47304	13.7367	0.0002103	0.0121188	up	TPD52	Ensembl	chr8	-	80064474	80158887
ENST00000521561	5.83787	2.47304	13.7367	0.0002103	0.0121188	up	TPD52	Ensembl	chr8	-	80064474	80158887
ENST00000521561	5.83787	2.47304	13.7367	0.0002103	0.0121188	up	TPD52	Ensembl	chr8	-	80064474	80158887
ENST00000521561	5.83787	2.47304	13.7367	0.0002103	0.0121188	up	TPD52	Ensembl	chr8	-	80064474	80158887
ENST00000623048	5.83518	2.44182	18.202	1.98673e-05	0.00190375	up	AC009949.1	Ensembl	chr2	-	230410699	230412529
ENST00000429832	5.78137	2.61273	12.824	0.000342193	0.0175293	up	KCNQ5-AS1	Ensembl	chr6	-	73134802	73143514
ENST00000429832	5.78137	2.61273	12.824	0.000342193	0.0175293	up	KCNQ5-AS1	Ensembl	chr6	-	73134802	73143514
ENST00000429832	5.78137	2.61273	12.824	0.000342193	0.0175293	up	KCNQ5-AS1	Ensembl	chr6	-	73134802	73143514
ENST00000429832	5.78137	2.61273	12.824	0.000342193	0.0175293	up	KCNQ5-AS1	Ensembl	chr6	-	73134802	73143514
ENST00000429832	5.78137	2.61273	12.824	0.000342193	0.0175293	up	KCNQ5-AS1	Ensembl	chr6	-	73134802	73143514
ENST00000429832	5.78137	2.61273	12.824	0.000342193	0.0175293	up	KCNQ5-AS1	Ensembl	chr6	-	73134802	73143514
ENST00000429832	5.78137	2.61273	12.824	0.000342193	0.0175293	up	KCNQ5-AS1	Ensembl	chr6	-	73134802	73143514
ENST00000429832	5.78137	2.61273	12.824	0.000342193	0.0175293	up	KCNQ5-AS1	Ensembl	chr6	-	73134802	73143514
ENST00000429832	5.78137	2.61273	12.824	0.000342193	0.0175293	up	KCNQ5-AS1	Ensembl	chr6	-	73134802	73143514
ENST00000630271	5.74938	2.42665	16.4798	4.9172e-05	0.00399706	up	SATB1-AS1	Ensembl	chr3	+	18526525	18920401
ENST00000626779	5.74667	3.27472	26.9039	2.13827e-07	4.48872e-05	up	WASF3-AS1	Ensembl	chr13	-	26618912	26641341
ENST00000626779	5.74667	3.27472	26.9039	2.13827e-07	4.48872e-05	up	WASF3-AS1	Ensembl	chr13	-	26618912	26641341
ENST00000419499	5.72067	2.39637	15.0724	0.000103462	0.00689608	up	LINC00402	Ensembl	chr13	+	74231456	74259976
ENST00000592932	5.67387	2.33319	16.3335	5.31169e-05	0.00422085	up	FAM45BP	Ensembl	chrX	+	130494964	130496588
ENST00000522204	5.62307	2.51638	13.8917	0.000193647	0.0113963	up	ST3GAL1	Ensembl	chr8	-	133465641	133475934
ENST00000522204	5.62307	2.51638	13.8917	0.000193647	0.0113963	up	ST3GAL1	Ensembl	chr8	-	133465641	133475934
ENST00000522204	5.62307	2.51638	13.8917	0.000193647	0.0113963	up	ST3GAL1	Ensembl	chr8	-	133465641	133475934
ENST00000522204	5.62307	2.51638	13.8917	0.000193647	0.0113963	up	ST3GAL1	Ensembl	chr8	-	133465641	133475934
ENST00000522204	5.62307	2.51638	13.8917	0.000193647	0.0113963	up	ST3GAL1	Ensembl	chr8	-	133465641	133475934
ENST00000522204	5.62307	2.51638	13.8917	0.000193647	0.0113963	up	ST3GAL1	Ensembl	chr8	-	133465641	133475934
ENST00000522204	5.62307	2.51638	13.8917	0.000193647	0.0113963	up	ST3GAL1	Ensembl	chr8	-	133465641	133475934
ENST00000522204	5.62307	2.51638	13.8917	0.000193647	0.0113963	up	ST3GAL1	Ensembl	chr8	-	133465641	133475934
ENST00000606382	5.59346	2.34479	12.2396	0.000467862	0.0220274	up	AC007100.1	Ensembl	chr2	-	59218679	60100200
ENST00000569428	5.59197	2.6121	10.6982	0.0010724	0.0407022	up	MRGPRF-AS1	Ensembl	chr11	+	69012353	69013327
ENST00000569428	5.59197	2.6121	10.6982	0.0010724	0.0407022	up	MRGPRF-AS1	Ensembl	chr11	+	69012353	69013327
ENST00000569428	5.59197	2.6121	10.6982	0.0010724	0.0407022	up	MRGPRF-AS1	Ensembl	chr11	+	69012353	69013327
ENST00000637566	5.55041	2.58968	10.5244	0.0011781	0.0435373	up	AC009804.2	Ensembl	chr12	-	114894631	114898529
ENST00000456901	5.54208	2.61266	9.7544	0.00178894	0.0588488	up	AC073055.1	Ensembl	chr7	+	145583196	145584817
ENST00000646400	5.49824	2.59024	9.58357	0.00196326	0.0625497	up	PKN2-AS1	Ensembl	chr1	-	88472176	88530249
ENST00000511385	5.49335	2.54435	10.3786	0.00127484	0.0459448	up	AC097652.1	Ensembl	chr4	-	187304082	187309682
ENST00000438963	5.49216	2.28345	13.9756	0.000185202	0.0109947	up	AC093459.1	Ensembl	chr2	+	175257341	175442968
ENST00000646056	5.46161	2.3394	13.6336	0.000222177	0.0126547	up	SOX2-OT	Ensembl	chr3	+	180989761	181117494
ENST00000646056	5.46161	2.3394	13.6336	0.000222177	0.0126547	up	SOX2-OT	Ensembl	chr3	+	180989761	181117494
ENST00000476125	5.4484	4.46456	16.7062	4.3638e-05	0.00367941	up	SOX2-OT	Ensembl	chr3	+	181610608	181710295
ENST00000509688	5.44108	2.39115	11.9377	0.000550087	0.0249191	up	ALPK1	Ensembl	chr4	+	112297390	112384846
ENST00000509688	5.44108	2.39115	11.9377	0.000550087	0.0249191	up	ALPK1	Ensembl	chr4	+	112297390	112384846
ENST00000509688	5.44108	2.39115	11.9377	0.000550087	0.0249191	up	ALPK1	Ensembl	chr4	+	112297390	112384846
ENST00000609599	5.43833	2.22983	14.0008	0.000182729	0.0108955	up	AC009570.1	Ensembl	chr4	-	70703746	70704491
ENST00000609599	5.43833	2.22983	14.0008	0.000182729	0.0108955	up	AC009570.1	Ensembl	chr4	-	70703746	70704491
ENST00000470305	5.41926	2.22348	13.3185	0.000262805	0.014481	up	SECISBP2	Ensembl	chr9	+	89322199	89330445
ENST00000470305	5.41926	2.22348	13.3185	0.000262805	0.014481	up	SECISBP2	Ensembl	chr9	+	89322199	89330445
ENST00000470305	5.41926	2.22348	13.3185	0.000262805	0.014481	up	SECISBP2	Ensembl	chr9	+	89322199	89330445
ENST00000470305	5.41926	2.22348	13.3185	0.000262805	0.014481	up	SECISBP2	Ensembl	chr9	+	89322199	89330445
ENST00000435441	5.38706	4.12058	28.3285	1.02375e-07	2.43815e-05	up	AC062020.1	Ensembl	chr2	+	123065320	123067722
ENST00000581877	5.38432	2.42279	10.8981	0.000962611	0.0376222	up	AC090415.1	Ensembl	chr18	+	71028769	71033056
ENST00000500765	5.36671	2.20359	12.4847	0.000410302	0.0200354	up	FAM13A-AS1	Ensembl	chr4	+	88709788	88730103
ENST00000500765	5.36671	2.20359	12.4847	0.000410302	0.0200354	up	FAM13A-AS1	Ensembl	chr4	+	88709788	88730103
ENST00000500765	5.36671	2.20359	12.4847	0.000410302	0.0200354	up	FAM13A-AS1	Ensembl	chr4	+	88709788	88730103
ENST00000500765	5.36671	2.20359	12.4847	0.000410302	0.0200354	up	FAM13A-AS1	Ensembl	chr4	+	88709788	88730103
ENST00000500765	5.36671	2.20359	12.4847	0.000410302	0.0200354	up	FAM13A-AS1	Ensembl	chr4	+	88709788	88730103
ENST00000500765	5.36671	2.20359	12.4847	0.000410302	0.0200354	up	FAM13A-AS1	Ensembl	chr4	+	88709788	88730103
ENST00000418972	5.35894	2.52082	9.05559	0.00261893	0.0752138	up	AC018814.1	Ensembl	chr3	-	1962380	1987470
ENST00000366304	5.35544	2.42278	10.2987	0.00133125	0.047557	up	HMGB1P39	Ensembl	chr6	-	75319100	75319980
ENST00000366304	5.35544	2.42278	10.2987	0.00133125	0.047557	up	HMGB1P39	Ensembl	chr6	-	75319100	75319980
ENST00000366304	5.35544	2.42278	10.2987	0.00133125	0.047557	up	HMGB1P39	Ensembl	chr6	-	75319100	75319980
ENST00000523931	5.34656	2.3142	11.4422	0.000717955	0.0301509	up	NDRG1	Ensembl	chr8	-	133262059	133264992
ENST00000523931	5.34656	2.3142	11.4422	0.000717955	0.0301509	up	NDRG1	Ensembl	chr8	-	133262059	133264992
ENST00000523931	5.34656	2.3142	11.4422	0.000717955	0.0301509	up	NDRG1	Ensembl	chr8	-	133262059	133264992
ENST00000523931	5.34656	2.3142	11.4422	0.000717955	0.0301509	up	NDRG1	Ensembl	chr8	-	133262059	133264992
ENST00000523931	5.34656	2.3142	11.4422	0.000717955	0.0301509	up	NDRG1	Ensembl	chr8	-	133262059	133264992
ENST00000523931	5.34656	2.3142	11.4422	0.000717955	0.0301509	up	NDRG1	Ensembl	chr8	-	133262059	133264992
ENST00000523931	5.34656	2.3142	11.4422	0.000717955	0.0301509	up	NDRG1	Ensembl	chr8	-	133262059	133264992
ENST00000523931	5.34656	2.3142	11.4422	0.000717955	0.0301509	up	NDRG1	Ensembl	chr8	-	133262059	133264992
ENST00000523931	5.34656	2.3142	11.4422	0.000717955	0.0301509	up	NDRG1	Ensembl	chr8	-	133262059	133264992
ENST00000523931	5.34656	2.3142	11.4422	0.000717955	0.0301509	up	NDRG1	Ensembl	chr8	-	133262059	133264992
ENST00000523931	5.34656	2.3142	11.4422	0.000717955	0.0301509	up	NDRG1	Ensembl	chr8	-	133262059	133264992
ENST00000523931	5.34656	2.3142	11.4422	0.000717955	0.0301509	up	NDRG1	Ensembl	chr8	-	133262059	133264992
ENST00000523931	5.34656	2.3142	11.4422	0.000717955	0.0301509	up	NDRG1	Ensembl	chr8	-	133262059	133264992
ENST00000523931	5.34656	2.3142	11.4422	0.000717955	0.0301509	up	NDRG1	Ensembl	chr8	-	133262059	133264992
ENST00000523931	5.34656	2.3142	11.4422	0.000717955	0.0301509	up	NDRG1	Ensembl	chr8	-	133262059	133264992
ENST00000448403	5.32445	2.10943	13.2919	0.000266551	0.0145904	up	AC093422.1	Ensembl	chr1	+	205202190	205202742
ENST00000448403	5.32445	2.10943	13.2919	0.000266551	0.0145904	up	AC093422.1	Ensembl	chr1	+	205202190	205202742
ENST00000559875	5.29293	2.49768	8.85834	0.00291752	0.080608	up	AC066612.2	Ensembl	chr15	-	48192190	48201684
ENST00000559875	5.29293	2.49768	8.85834	0.00291752	0.080608	up	AC066612.2	Ensembl	chr15	-	48192190	48201684
ENST00000559875	5.29293	2.49768	8.85834	0.00291752	0.080608	up	AC066612.2	Ensembl	chr15	-	48192190	48201684
ENST00000559875	5.29293	2.49768	8.85834	0.00291752	0.080608	up	AC066612.2	Ensembl	chr15	-	48192190	48201684
ENST00000559875	5.29293	2.49768	8.85834	0.00291752	0.080608	up	AC066612.2	Ensembl	chr15	-	48192190	48201684
ENST00000559875	5.29293	2.49768	8.85834	0.00291752	0.080608	up	AC066612.2	Ensembl	chr15	-	48192190	48201684
ENST00000559875	5.29293	2.49768	8.85834	0.00291752	0.080608	up	AC066612.2	Ensembl	chr15	-	48192190	48201684
ENST00000559875	5.29293	2.49768	8.85834	0.00291752	0.080608	up	AC066612.2	Ensembl	chr15	-	48192190	48201684
ENST00000559875	5.29293	2.49768	8.85834	0.00291752	0.080608	up	AC066612.2	Ensembl	chr15	-	48192190	48201684
ENST00000559875	5.29293	2.49768	8.85834	0.00291752	0.080608	up	AC066612.2	Ensembl	chr15	-	48192190	48201684
ENST00000590344	5.28951	2.26315	13.379	0.000254461	0.0141641	up	TEX26-AS1	Ensembl	chr13	-	30899405	30931358
ENST00000590344	5.28951	2.26315	13.379	0.000254461	0.0141641	up	TEX26-AS1	Ensembl	chr13	-	30899405	30931358
ENST00000645890	5.28451	2.4473	9.49928	0.00205552	0.0640974	up	PKN2-AS1	Ensembl	chr1	-	88513129	88684945
ENST00000645890	5.28451	2.4473	9.49928	0.00205552	0.0640974	up	PKN2-AS1	Ensembl	chr1	-	88513129	88684945
ENST00000645890	5.28451	2.4473	9.49928	0.00205552	0.0640974	up	PKN2-AS1	Ensembl	chr1	-	88513129	88684945
ENST00000464603	5.27494	3.74126	15.1685	9.8331e-05	0.00667025	up	DTYMK	Ensembl	chr2	-	241685115	241686781
ENST00000464603	5.27494	3.74126	15.1685	9.8331e-05	0.00667025	up	DTYMK	Ensembl	chr2	-	241685115	241686781
ENST00000464603	5.27494	3.74126	15.1685	9.8331e-05	0.00667025	up	DTYMK	Ensembl	chr2	-	241685115	241686781
ENST00000606593	5.21872	2.20414	10.2356	0.00137758	0.048742	up	AC087623.4	Ensembl	chr8	-	38408047	38408742
ENST00000606593	5.21872	2.20414	10.2356	0.00137758	0.048742	up	AC087623.4	Ensembl	chr8	-	38408047	38408742
ENST00000606593	5.21872	2.20414	10.2356	0.00137758	0.048742	up	AC087623.4	Ensembl	chr8	-	38408047	38408742
ENST00000606593	5.21872	2.20414	10.2356	0.00137758	0.048742	up	AC087623.4	Ensembl	chr8	-	38408047	38408742
ENST00000606593	5.21872	2.20414	10.2356	0.00137758	0.048742	up	AC087623.4	Ensembl	chr8	-	38408047	38408742
ENST00000606593	5.21872	2.20414	10.2356	0.00137758	0.048742	up	AC087623.4	Ensembl	chr8	-	38408047	38408742
ENST00000484857	5.21215	2.10951	11.6356	0.000647029	0.0279727	up	ERC2	Ensembl	chr3	-	56148987	56173899
ENST00000484857	5.21215	2.10951	11.6356	0.000647029	0.0279727	up	ERC2	Ensembl	chr3	-	56148987	56173899
ENST00000484857	5.21215	2.10951	11.6356	0.000647029	0.0279727	up	ERC2	Ensembl	chr3	-	56148987	56173899
ENST00000624215	5.20565	5.02906	20.2136	6.92583e-06	0.000819925	up	AL031595.2	Ensembl	chr22	-	44210441	44229512
ENST00000523959	5.20022	3.04925	13.8842	0.000194426	0.0114257	up	IL7	Ensembl	chr8	-	78675742	78738570
ENST00000523959	5.20022	3.04925	13.8842	0.000194426	0.0114257	up	IL7	Ensembl	chr8	-	78675742	78738570
ENST00000523959	5.20022	3.04925	13.8842	0.000194426	0.0114257	up	IL7	Ensembl	chr8	-	78675742	78738570
ENST00000523959	5.20022	3.04925	13.8842	0.000194426	0.0114257	up	IL7	Ensembl	chr8	-	78675742	78738570
ENST00000523959	5.20022	3.04925	13.8842	0.000194426	0.0114257	up	IL7	Ensembl	chr8	-	78675742	78738570
ENST00000523959	5.20022	3.04925	13.8842	0.000194426	0.0114257	up	IL7	Ensembl	chr8	-	78675742	78738570
ENST00000605039	5.19574	2.1129	10.1702	0.00142727	0.0501084	up	BIN2	Ensembl	chr12	-	51281037	51324154
ENST00000605039	5.19574	2.1129	10.1702	0.00142727	0.0501084	up	BIN2	Ensembl	chr12	-	51281037	51324154
ENST00000605039	5.19574	2.1129	10.1702	0.00142727	0.0501084	up	BIN2	Ensembl	chr12	-	51281037	51324154
ENST00000605039	5.19574	2.1129	10.1702	0.00142727	0.0501084	up	BIN2	Ensembl	chr12	-	51281037	51324154
ENST00000573635	5.1843	2.09585	12.548	0.000396641	0.0195559	up	NOMO3	Ensembl	chr16	+	16286700	16294810
ENST00000573635	5.1843	2.09585	12.548	0.000396641	0.0195559	up	NOMO3	Ensembl	chr16	+	16286700	16294810
ENST00000573635	5.1843	2.09585	12.548	0.000396641	0.0195559	up	NOMO3	Ensembl	chr16	+	16286700	16294810
ENST00000523564	5.18112	2.17449	10.6865	0.0010792	0.0409222	up	TPD52	Ensembl	chr8	-	80177656	80218530
ENST00000419362	5.17104	2.21732	13.0057	0.000310547	0.0163188	up	AJ239322.1	Ensembl	chr2	-	131964730	131979873
ENST00000529369	5.13909	2.22911	10.0989	0.0014836	0.0516307	up	AP002387.2	Ensembl	chr11	+	71448673	71452157
ENST00000555712	5.13228	2.00685	13.2974	0.000265771	0.0145822	up	AL391261.1	Ensembl	chr14	-	65879591	65881070
ENST00000509498	5.11226	2.34522	9.00389	0.00269406	0.0766704	up	HPRT1P1	Ensembl	chr4	-	15864937	15865940
ENST00000646653	5.10161	2.04789	10.3112	0.00132227	0.0472778	up	ADCY1	Ensembl	chr7	+	45648708	45680642
ENST00000646653	5.10161	2.04789	10.3112	0.00132227	0.0472778	up	ADCY1	Ensembl	chr7	+	45648708	45680642
ENST00000646653	5.10161	2.04789	10.3112	0.00132227	0.0472778	up	ADCY1	Ensembl	chr7	+	45648708	45680642
ENST00000459991	5.09672	2.28934	9.54817	0.00200149	0.0630902	up	AC107297.1	Ensembl	chr3	-	99326376	99326552
ENST00000478813	5.0775	2.34506	8.8288	0.00296514	0.0815266	up	AC104212.2	Ensembl	chr8	-	80265527	80266155
ENST00000402263	5.07473	2.31754	8.83897	0.00294866	0.0812478	up	AL356057.1	Ensembl	chr6	-	75611189	75611945
ENST00000402263	5.07473	2.31754	8.83897	0.00294866	0.0812478	up	AL356057.1	Ensembl	chr6	-	75611189	75611945
ENST00000402263	5.07473	2.31754	8.83897	0.00294866	0.0812478	up	AL356057.1	Ensembl	chr6	-	75611189	75611945
ENST00000563715	5.0636	2.13155	11.3329	0.000761466	0.0315791	up	Z97055.2	Ensembl	chr22	+	43812455	43817394
ENST00000563715	5.0636	2.13155	11.3329	0.000761466	0.0315791	up	Z97055.2	Ensembl	chr22	+	43812455	43817394
ENST00000563715	5.0636	2.13155	11.3329	0.000761466	0.0315791	up	Z97055.2	Ensembl	chr22	+	43812455	43817394
ENST00000569694	5.06111	2.37109	8.08373	0.00446644	0.10905	up	AC073429.2	Ensembl	chr4	-	136097796	136099240
ENST00000567803	5.05372	3.78359	11.4818	0.000702799	0.0297478	up	AC135776.2	Ensembl	chr16	-	35022850	35024250
ENST00000597347	4.99641	6.7426	32.0823	1.47778e-08	4.97377e-06	up	SOX2-OT	Ensembl	chr3	+	181174889	181700044
ENST00000396270	4.99308	2.0294	11.7481	0.00060906	0.0268956	up	KRT8P39	Ensembl	chr12	+	68705633	68707066
ENST00000396270	4.99308	2.0294	11.7481	0.00060906	0.0268956	up	KRT8P39	Ensembl	chr12	+	68705633	68707066
ENST00000396270	4.99308	2.0294	11.7481	0.00060906	0.0268956	up	KRT8P39	Ensembl	chr12	+	68705633	68707066
ENST00000523674	4.9773	2.2015	9.42035	0.00214591	0.0656589	up	EIF3E	Ensembl	chr8	-	108201215	108203346
ENST00000523674	4.9773	2.2015	9.42035	0.00214591	0.0656589	up	EIF3E	Ensembl	chr8	-	108201215	108203346
ENST00000523674	4.9773	2.2015	9.42035	0.00214591	0.0656589	up	EIF3E	Ensembl	chr8	-	108201215	108203346
ENST00000442558	4.97002	2.20049	8.99871	0.0027017	0.0767087	up	AC099566.1	Ensembl	chr1	+	95937900	96022866
ENST00000414049	4.95529	2.23092	8.7289	0.00313206	0.0845282	up	SP3P	Ensembl	chr13	-	89361159	89363224
ENST00000415778	4.95088	2.26251	8.44506	0.00366036	0.0947669	up	COPS5P1	Ensembl	chr6	-	93091975	93092760
ENST00000426082	4.94385	1.94416	10.0135	0.00155395	0.0533598	up	RPL36AP35	Ensembl	chr9	+	108821696	108822004
ENST00000518044	4.9436	2.01152	10.3361	0.00130453	0.0468078	up	LINC00824	Ensembl	chr8	-	128561005	128564679
ENST00000565199	4.93765	2.10704	9.59019	0.0019562	0.0625184	up	AP003096.1	Ensembl	chr11	-	68612898	68616230
ENST00000565199	4.93765	2.10704	9.59019	0.0019562	0.0625184	up	AP003096.1	Ensembl	chr11	-	68612898	68616230
ENST00000565199	4.93765	2.10704	9.59019	0.0019562	0.0625184	up	AP003096.1	Ensembl	chr11	-	68612898	68616230
ENST00000565199	4.93765	2.10704	9.59019	0.0019562	0.0625184	up	AP003096.1	Ensembl	chr11	-	68612898	68616230
ENST00000565199	4.93765	2.10704	9.59019	0.0019562	0.0625184	up	AP003096.1	Ensembl	chr11	-	68612898	68616230
ENST00000565199	4.93765	2.10704	9.59019	0.0019562	0.0625184	up	AP003096.1	Ensembl	chr11	-	68612898	68616230
ENST00000565199	4.93765	2.10704	9.59019	0.0019562	0.0625184	up	AP003096.1	Ensembl	chr11	-	68612898	68616230
ENST00000565199	4.93765	2.10704	9.59019	0.0019562	0.0625184	up	AP003096.1	Ensembl	chr11	-	68612898	68616230
ENST00000565199	4.93765	2.10704	9.59019	0.0019562	0.0625184	up	AP003096.1	Ensembl	chr11	-	68612898	68616230
ENST00000565199	4.93765	2.10704	9.59019	0.0019562	0.0625184	up	AP003096.1	Ensembl	chr11	-	68612898	68616230
ENST00000565199	4.93765	2.10704	9.59019	0.0019562	0.0625184	up	AP003096.1	Ensembl	chr11	-	68612898	68616230
ENST00000559666	4.92018	1.98127	8.90498	0.00284394	0.0792741	up	AC012291.1	Ensembl	chr15	+	84753121	84754502
ENST00000604756	4.89979	2.11103	9.40285	0.00216648	0.0659911	up	AC073046.2	Ensembl	chr2	+	73877565	73878862
ENST00000569432	4.89693	2.14099	8.88196	0.00288002	0.0799515	up	MRGPRF-AS1	Ensembl	chr11	+	69012282	69014066
ENST00000569432	4.89693	2.14099	8.88196	0.00288002	0.0799515	up	MRGPRF-AS1	Ensembl	chr11	+	69012282	69014066
ENST00000569432	4.89693	2.14099	8.88196	0.00288002	0.0799515	up	MRGPRF-AS1	Ensembl	chr11	+	69012282	69014066
ENST00000623041	4.8947	5.43282	19.8603	8.33112e-06	0.000951252	up	AC023824.6	Ensembl	chr16	+	35148635	35154366
ENST00000404972	4.87333	2.01281	9.5776	0.00196965	0.0625497	up	RSL24D1P1	Ensembl	chr6	-	27780618	27781111
ENST00000528009	4.87246	2.23208	8.11812	0.0043825	0.107646	up	AC104009.1	Ensembl	chr11	-	22283729	22338245
ENST00000502715	4.84751	1.86191	10.8442	0.00099104	0.0384327	up	UBE2CP3	Ensembl	chr4	+	57072682	57073132
ENST00000502715	4.84751	1.86191	10.8442	0.00099104	0.0384327	up	UBE2CP3	Ensembl	chr4	+	57072682	57073132
ENST00000531434	4.84205	4.02649	13.1773	0.000283368	0.0152056	up	NDUFA3P2	Ensembl	chr11	-	68488608	68488840
ENST00000531434	4.84205	4.02649	13.1773	0.000283368	0.0152056	up	NDUFA3P2	Ensembl	chr11	-	68488608	68488840
ENST00000531434	4.84205	4.02649	13.1773	0.000283368	0.0152056	up	NDUFA3P2	Ensembl	chr11	-	68488608	68488840
ENST00000531434	4.84205	4.02649	13.1773	0.000283368	0.0152056	up	NDUFA3P2	Ensembl	chr11	-	68488608	68488840
ENST00000531434	4.84205	4.02649	13.1773	0.000283368	0.0152056	up	NDUFA3P2	Ensembl	chr11	-	68488608	68488840
ENST00000531434	4.84205	4.02649	13.1773	0.000283368	0.0152056	up	NDUFA3P2	Ensembl	chr11	-	68488608	68488840
ENST00000531434	4.84205	4.02649	13.1773	0.000283368	0.0152056	up	NDUFA3P2	Ensembl	chr11	-	68488608	68488840
ENST00000531434	4.84205	4.02649	13.1773	0.000283368	0.0152056	up	NDUFA3P2	Ensembl	chr11	-	68488608	68488840
ENST00000531434	4.84205	4.02649	13.1773	0.000283368	0.0152056	up	NDUFA3P2	Ensembl	chr11	-	68488608	68488840
ENST00000531434	4.84205	4.02649	13.1773	0.000283368	0.0152056	up	NDUFA3P2	Ensembl	chr11	-	68488608	68488840
ENST00000531434	4.84205	4.02649	13.1773	0.000283368	0.0152056	up	NDUFA3P2	Ensembl	chr11	-	68488608	68488840
ENST00000531434	4.84205	4.02649	13.1773	0.000283368	0.0152056	up	NDUFA3P2	Ensembl	chr11	-	68488608	68488840
ENST00000591853	4.83976	1.9069	9.6679	0.00187516	0.0608873	up	AP002414.5	Ensembl	chr18	+	12081539	12085267
ENST00000523783	4.83417	1.91044	9.09245	0.00256667	0.0743968	up	TPD52	Ensembl	chr8	-	80066891	80080396
ENST00000523783	4.83417	1.91044	9.09245	0.00256667	0.0743968	up	TPD52	Ensembl	chr8	-	80066891	80080396
ENST00000523783	4.83417	1.91044	9.09245	0.00256667	0.0743968	up	TPD52	Ensembl	chr8	-	80066891	80080396
ENST00000523783	4.83417	1.91044	9.09245	0.00256667	0.0743968	up	TPD52	Ensembl	chr8	-	80066891	80080396
ENST00000523783	4.83417	1.91044	9.09245	0.00256667	0.0743968	up	TPD52	Ensembl	chr8	-	80066891	80080396
ENST00000523783	4.83417	1.91044	9.09245	0.00256667	0.0743968	up	TPD52	Ensembl	chr8	-	80066891	80080396
ENST00000523783	4.83417	1.91044	9.09245	0.00256667	0.0743968	up	TPD52	Ensembl	chr8	-	80066891	80080396
ENST00000523783	4.83417	1.91044	9.09245	0.00256667	0.0743968	up	TPD52	Ensembl	chr8	-	80066891	80080396
ENST00000574825	4.83078	1.99785	10.2616	0.00135829	0.0482869	up	AL355375.2	Ensembl	chr6	-	62611152	62611327
ENST00000512652	4.82378	2.26188	7.3675	0.00664131	0.140868	up	LINC02477	Ensembl	chr4	+	160539253	160586817
ENST00000487395	4.82077	1.97213	9.47261	0.00208562	0.0646945	up	GRIK2	Ensembl	chr6	+	101927778	101993842
ENST00000487395	4.82077	1.97213	9.47261	0.00208562	0.0646945	up	GRIK2	Ensembl	chr6	+	101927778	101993842
ENST00000487395	4.82077	1.97213	9.47261	0.00208562	0.0646945	up	GRIK2	Ensembl	chr6	+	101927778	101993842
ENST00000487395	4.82077	1.97213	9.47261	0.00208562	0.0646945	up	GRIK2	Ensembl	chr6	+	101927778	101993842
ENST00000487395	4.82077	1.97213	9.47261	0.00208562	0.0646945	up	GRIK2	Ensembl	chr6	+	101927778	101993842
ENST00000487395	4.82077	1.97213	9.47261	0.00208562	0.0646945	up	GRIK2	Ensembl	chr6	+	101927778	101993842
ENST00000642301	4.82017	5.29996	18.5708	1.63706e-05	0.00163807	up	SOX2-OT	Ensembl	chr3	+	181698809	181740863
ENST00000455723	4.81985	2.63164	15.5577	8.00254e-05	0.00570759	up	TMSB15B	Ensembl	chrX	+	103919186	103932911
ENST00000512973	4.81556	1.86076	10.3213	0.00131503	0.0471018	up	AC108120.2	Ensembl	chr5	-	75910282	75910576
ENST00000505912	4.79835	2.14184	8.47831	0.00359406	0.0935258	up	ALPK1	Ensembl	chr4	+	112410914	112415117
ENST00000505912	4.79835	2.14184	8.47831	0.00359406	0.0935258	up	ALPK1	Ensembl	chr4	+	112410914	112415117
ENST00000505912	4.79835	2.14184	8.47831	0.00359406	0.0935258	up	ALPK1	Ensembl	chr4	+	112410914	112415117
ENST00000428786	4.79603	1.86496	10.3755	0.00127696	0.0459809	up	AC254562.2	Ensembl	chr22	-	42136432	42139927
ENST00000607017	4.79131	2.11315	8.24345	0.00408993	0.101998	up	AC009686.2	Ensembl	chr8	-	80032723	80033300
ENST00000616656	4.78433	1.86114	10.1232	0.00146412	0.0510936	up	BNIP3P41	Ensembl	chr4	-	49095	49956
ENST00000626982	4.78391	1.99221	9.99778	0.00156729	0.0537331	up	SATB1-AS1	Ensembl	chr3	+	18526498	18902887
ENST00000453476	4.75928	3.67789	17.6134	2.70671e-05	0.00246601	up	MIR4432HG	Ensembl	chr2	-	60359215	60391375
ENST00000564770	4.75314	2.62341	16.1661	5.80224e-05	0.00451794	up	CDH11	Ensembl	chr16	-	65094606	65122015
ENST00000564770	4.75314	2.62341	16.1661	5.80224e-05	0.00451794	up	CDH11	Ensembl	chr16	-	65094606	65122015
ENST00000564770	4.75314	2.62341	16.1661	5.80224e-05	0.00451794	up	CDH11	Ensembl	chr16	-	65094606	65122015
ENST00000564770	4.75314	2.62341	16.1661	5.80224e-05	0.00451794	up	CDH11	Ensembl	chr16	-	65094606	65122015
ENST00000564770	4.75314	2.62341	16.1661	5.80224e-05	0.00451794	up	CDH11	Ensembl	chr16	-	65094606	65122015
ENST00000564770	4.75314	2.62341	16.1661	5.80224e-05	0.00451794	up	CDH11	Ensembl	chr16	-	65094606	65122015
ENST00000457193	4.75195	1.87177	9.23186	0.0023784	0.0703926	up	AP000344.1	Ensembl	chr22	+	23458378	23460833
ENST00000628496	4.74414	2.23387	7.17169	0.00740631	0.14954	up	SOX2-OT	Ensembl	chr3	+	181699597	181739823
ENST00000515433	4.73079	2.04375	8.26802	0.00403495	0.100969	up	TGFBI	Ensembl	chr5	+	136045744	136055189
ENST00000515433	4.73079	2.04375	8.26802	0.00403495	0.100969	up	TGFBI	Ensembl	chr5	+	136045744	136055189
ENST00000515433	4.73079	2.04375	8.26802	0.00403495	0.100969	up	TGFBI	Ensembl	chr5	+	136045744	136055189
ENST00000515433	4.73079	2.04375	8.26802	0.00403495	0.100969	up	TGFBI	Ensembl	chr5	+	136045744	136055189
ENST00000561095	4.72884	1.97987	8.40517	0.00374155	0.0960243	up	TICRR	Ensembl	chr15	+	89625399	89631056
ENST00000561095	4.72884	1.97987	8.40517	0.00374155	0.0960243	up	TICRR	Ensembl	chr15	+	89625399	89631056
ENST00000561095	4.72884	1.97987	8.40517	0.00374155	0.0960243	up	TICRR	Ensembl	chr15	+	89625399	89631056
ENST00000607458	4.71687	2.6634	15.1179	0.000101003	0.00679889	up	AC023302.1	Ensembl	chr15	-	80693215	80693707
ENST00000329395	4.70821	1.87314	8.56427	0.00342825	0.0902491	up	ATP8B5P	Ensembl	chr9	+	35406754	35483035
ENST00000521519	4.70575	1.90524	9.18066	0.00244585	0.0720227	up	LRRC69	Ensembl	chr8	+	91135680	91139195
ENST00000521519	4.70575	1.90524	9.18066	0.00244585	0.0720227	up	LRRC69	Ensembl	chr8	+	91135680	91139195
ENST00000552785	4.6742	3.21337	21.0481	4.47893e-06	0.000562977	up	AC079313.1	Ensembl	chr12	+	54353791	54466985
ENST00000552785	4.6742	3.21337	21.0481	4.47893e-06	0.000562977	up	AC079313.1	Ensembl	chr12	+	54353791	54466985
ENST00000552785	4.6742	3.21337	21.0481	4.47893e-06	0.000562977	up	AC079313.1	Ensembl	chr12	+	54353791	54466985
ENST00000552785	4.6742	3.21337	21.0481	4.47893e-06	0.000562977	up	AC079313.1	Ensembl	chr12	+	54353791	54466985
ENST00000552785	4.6742	3.21337	21.0481	4.47893e-06	0.000562977	up	AC079313.1	Ensembl	chr12	+	54353791	54466985
ENST00000552785	4.6742	3.21337	21.0481	4.47893e-06	0.000562977	up	AC079313.1	Ensembl	chr12	+	54353791	54466985
ENST00000552785	4.6742	3.21337	21.0481	4.47893e-06	0.000562977	up	AC079313.1	Ensembl	chr12	+	54353791	54466985
ENST00000552785	4.6742	3.21337	21.0481	4.47893e-06	0.000562977	up	AC079313.1	Ensembl	chr12	+	54353791	54466985
ENST00000552785	4.6742	3.21337	21.0481	4.47893e-06	0.000562977	up	AC079313.1	Ensembl	chr12	+	54353791	54466985
ENST00000552785	4.6742	3.21337	21.0481	4.47893e-06	0.000562977	up	AC079313.1	Ensembl	chr12	+	54353791	54466985
ENST00000552785	4.6742	3.21337	21.0481	4.47893e-06	0.000562977	up	AC079313.1	Ensembl	chr12	+	54353791	54466985
ENST00000552785	4.6742	3.21337	21.0481	4.47893e-06	0.000562977	up	AC079313.1	Ensembl	chr12	+	54353791	54466985
ENST00000552785	4.6742	3.21337	21.0481	4.47893e-06	0.000562977	up	AC079313.1	Ensembl	chr12	+	54353791	54466985
ENST00000552785	4.6742	3.21337	21.0481	4.47893e-06	0.000562977	up	AC079313.1	Ensembl	chr12	+	54353791	54466985
ENST00000552785	4.6742	3.21337	21.0481	4.47893e-06	0.000562977	up	AC079313.1	Ensembl	chr12	+	54353791	54466985
ENST00000552785	4.6742	3.21337	21.0481	4.47893e-06	0.000562977	up	AC079313.1	Ensembl	chr12	+	54353791	54466985
ENST00000552785	4.6742	3.21337	21.0481	4.47893e-06	0.000562977	up	AC079313.1	Ensembl	chr12	+	54353791	54466985
ENST00000552785	4.6742	3.21337	21.0481	4.47893e-06	0.000562977	up	AC079313.1	Ensembl	chr12	+	54353791	54466985
ENST00000642022	4.6731	1.83356	8.61279	0.00333811	0.0884926	up	LINC02211	Ensembl	chr5	+	25187799	25193543
ENST00000587640	4.66642	2.88409	16.2617	5.51667e-05	0.00434558	up	RHBDF2	Ensembl	chr17	-	76475922	76481527
ENST00000587640	4.66642	2.88409	16.2617	5.51667e-05	0.00434558	up	RHBDF2	Ensembl	chr17	-	76475922	76481527
ENST00000587640	4.66642	2.88409	16.2617	5.51667e-05	0.00434558	up	RHBDF2	Ensembl	chr17	-	76475922	76481527
ENST00000587640	4.66642	2.88409	16.2617	5.51667e-05	0.00434558	up	RHBDF2	Ensembl	chr17	-	76475922	76481527
ENST00000587640	4.66642	2.88409	16.2617	5.51667e-05	0.00434558	up	RHBDF2	Ensembl	chr17	-	76475922	76481527
ENST00000587640	4.66642	2.88409	16.2617	5.51667e-05	0.00434558	up	RHBDF2	Ensembl	chr17	-	76475922	76481527
ENST00000587640	4.66642	2.88409	16.2617	5.51667e-05	0.00434558	up	RHBDF2	Ensembl	chr17	-	76475922	76481527
ENST00000587640	4.66642	2.88409	16.2617	5.51667e-05	0.00434558	up	RHBDF2	Ensembl	chr17	-	76475922	76481527
ENST00000587640	4.66642	2.88409	16.2617	5.51667e-05	0.00434558	up	RHBDF2	Ensembl	chr17	-	76475922	76481527
ENST00000587640	4.66642	2.88409	16.2617	5.51667e-05	0.00434558	up	RHBDF2	Ensembl	chr17	-	76475922	76481527
ENST00000587640	4.66642	2.88409	16.2617	5.51667e-05	0.00434558	up	RHBDF2	Ensembl	chr17	-	76475922	76481527
ENST00000587640	4.66642	2.88409	16.2617	5.51667e-05	0.00434558	up	RHBDF2	Ensembl	chr17	-	76475922	76481527
ENST00000523193	4.65869	1.94653	7.91438	0.00490435	0.116316	up	TPD52	Ensembl	chr8	-	80037740	80051859
ENST00000523193	4.65869	1.94653	7.91438	0.00490435	0.116316	up	TPD52	Ensembl	chr8	-	80037740	80051859
ENST00000523193	4.65869	1.94653	7.91438	0.00490435	0.116316	up	TPD52	Ensembl	chr8	-	80037740	80051859
ENST00000523193	4.65869	1.94653	7.91438	0.00490435	0.116316	up	TPD52	Ensembl	chr8	-	80037740	80051859
ENST00000523193	4.65869	1.94653	7.91438	0.00490435	0.116316	up	TPD52	Ensembl	chr8	-	80037740	80051859
ENST00000523193	4.65869	1.94653	7.91438	0.00490435	0.116316	up	TPD52	Ensembl	chr8	-	80037740	80051859
ENST00000523193	4.65869	1.94653	7.91438	0.00490435	0.116316	up	TPD52	Ensembl	chr8	-	80037740	80051859
ENST00000520035	4.65839	1.87405	7.88839	0.00497532	0.117288	up	TPD52	Ensembl	chr8	-	80177992	80231172
ENST00000455244	4.64264	2.18601	8.52217	0.00350845	0.0918263	up	SCDP1	Ensembl	chr17	+	20784644	20785725
ENST00000508189	4.63698	2.17418	6.87132	0.008759	0.166609	up	AC104793.1	Ensembl	chr4	+	161378952	161388417
ENST00000508189	4.63698	2.17418	6.87132	0.008759	0.166609	up	AC104793.1	Ensembl	chr4	+	161378952	161388417
ENST00000508189	4.63698	2.17418	6.87132	0.008759	0.166609	up	AC104793.1	Ensembl	chr4	+	161378952	161388417
ENST00000629273	4.61946	2.17479	6.84779	0.00887512	0.167721	up	SOX2-OT	Ensembl	chr3	+	181699618	181702420
ENST00000635615	4.61822	1.824	9.88213	0.00166892	0.0562173	up	LINC02456	Ensembl	chr12	+	102304354	102463491
ENST00000635615	4.61822	1.824	9.88213	0.00166892	0.0562173	up	LINC02456	Ensembl	chr12	+	102304354	102463491
ENST00000635615	4.61822	1.824	9.88213	0.00166892	0.0562173	up	LINC02456	Ensembl	chr12	+	102304354	102463491
ENST00000635615	4.61822	1.824	9.88213	0.00166892	0.0562173	up	LINC02456	Ensembl	chr12	+	102304354	102463491
ENST00000635615	4.61822	1.824	9.88213	0.00166892	0.0562173	up	LINC02456	Ensembl	chr12	+	102304354	102463491
ENST00000635615	4.61822	1.824	9.88213	0.00166892	0.0562173	up	LINC02456	Ensembl	chr12	+	102304354	102463491
ENST00000562094	4.61339	2.01508	7.61654	0.00578353	0.12886	up	AP007216.2	Ensembl	chr11	-	69921637	69926813
ENST00000506031	4.60125	2.01379	7.85799	0.00505966	0.118567	up	GAPDHP56	Ensembl	chr4	-	130503356	130504344
ENST00000422793	4.59641	1.78772	8.88801	0.00287049	0.0797763	up	LINC01122	Ensembl	chr2	+	58924601	58931076
ENST00000643309	4.58129	1.86032	8.31507	0.00393175	0.0991459	up	CNKSR2	Ensembl	chrX	+	21374768	21429776
ENST00000643309	4.58129	1.86032	8.31507	0.00393175	0.0991459	up	CNKSR2	Ensembl	chrX	+	21374768	21429776
ENST00000643309	4.58129	1.86032	8.31507	0.00393175	0.0991459	up	CNKSR2	Ensembl	chrX	+	21374768	21429776
ENST00000643309	4.58129	1.86032	8.31507	0.00393175	0.0991459	up	CNKSR2	Ensembl	chrX	+	21374768	21429776
ENST00000643309	4.58129	1.86032	8.31507	0.00393175	0.0991459	up	CNKSR2	Ensembl	chrX	+	21374768	21429776
ENST00000643309	4.58129	1.86032	8.31507	0.00393175	0.0991459	up	CNKSR2	Ensembl	chrX	+	21374768	21429776
ENST00000643309	4.58129	1.86032	8.31507	0.00393175	0.0991459	up	CNKSR2	Ensembl	chrX	+	21374768	21429776
ENST00000643309	4.58129	1.86032	8.31507	0.00393175	0.0991459	up	CNKSR2	Ensembl	chrX	+	21374768	21429776
ENST00000643309	4.58129	1.86032	8.31507	0.00393175	0.0991459	up	CNKSR2	Ensembl	chrX	+	21374768	21429776
ENST00000643309	4.58129	1.86032	8.31507	0.00393175	0.0991459	up	CNKSR2	Ensembl	chrX	+	21374768	21429776
ENST00000643309	4.58129	1.86032	8.31507	0.00393175	0.0991459	up	CNKSR2	Ensembl	chrX	+	21374768	21429776
ENST00000643309	4.58129	1.86032	8.31507	0.00393175	0.0991459	up	CNKSR2	Ensembl	chrX	+	21374768	21429776
ENST00000643309	4.58129	1.86032	8.31507	0.00393175	0.0991459	up	CNKSR2	Ensembl	chrX	+	21374768	21429776
ENST00000643309	4.58129	1.86032	8.31507	0.00393175	0.0991459	up	CNKSR2	Ensembl	chrX	+	21374768	21429776
ENST00000643518	4.58063	1.83634	7.58253	0.00589366	0.130304	up	ERBB3	Ensembl	chr12	+	56076911	56078561
ENST00000625135	4.5699	2.14372	6.69956	0.00964368	0.17622	up	AC008764.10	Ensembl	chr19	-	16610373	16612203
ENST00000509572	4.5699	2.14372	6.69956	0.00964368	0.17622	up	NACAP6	Ensembl	chr5	-	16192087	16192709
ENST00000625135	4.5699	2.14372	6.69956	0.00964368	0.17622	up	AC008764.10	Ensembl	chr19	-	16610373	16612203
ENST00000625135	4.5699	2.14372	6.69956	0.00964368	0.17622	up	AC008764.10	Ensembl	chr19	-	16610373	16612203
ENST00000625135	4.5699	2.14372	6.69956	0.00964368	0.17622	up	AC008764.10	Ensembl	chr19	-	16610373	16612203
ENST00000625135	4.5699	2.14372	6.69956	0.00964368	0.17622	up	AC008764.10	Ensembl	chr19	-	16610373	16612203
ENST00000625135	4.5699	2.14372	6.69956	0.00964368	0.17622	up	AC008764.10	Ensembl	chr19	-	16610373	16612203
ENST00000502884	4.56894	2.07958	7.2301	0.00716911	0.14711	up	AC097467.2	Ensembl	chr4	-	155383106	155384102
ENST00000395415	4.56076	3.75512	17.8141	2.4357e-05	0.00225954	up	SLC25A1P3	Ensembl	chr7	+	63931140	63931968
ENST00000362528	4.55486	1.86899	8.18697	0.00421923	0.104391	up	RF00019	Ensembl	chr5	+	160008444	160008546
ENST00000533829	4.55471	1.90467	7.7853	0.00526731	0.121674	up	PPP1R16A	Ensembl	chr8	+	144490093	144496762
ENST00000533829	4.55471	1.90467	7.7853	0.00526731	0.121674	up	PPP1R16A	Ensembl	chr8	+	144490093	144496762
ENST00000533829	4.55471	1.90467	7.7853	0.00526731	0.121674	up	PPP1R16A	Ensembl	chr8	+	144490093	144496762
ENST00000470076	4.5547	1.71322	9.16556	0.00246612	0.0723579	up	COL7A1	Ensembl	chr3	-	48564072	48564992
ENST00000591968	4.55411	1.71438	8.92789	0.00280848	0.0788796	up	PEPD	Ensembl	chr19	-	33386954	33395148
ENST00000591968	4.55411	1.71438	8.92789	0.00280848	0.0788796	up	PEPD	Ensembl	chr19	-	33386954	33395148
ENST00000591968	4.55411	1.71438	8.92789	0.00280848	0.0788796	up	PEPD	Ensembl	chr19	-	33386954	33395148
ENST00000591968	4.55411	1.71438	8.92789	0.00280848	0.0788796	up	PEPD	Ensembl	chr19	-	33386954	33395148
ENST00000624418	4.55347	2.08012	7.2084	0.00725631	0.148127	up	AL365209.1	Ensembl	chr1	+	18109388	18115861
ENST00000504416	4.5528	2.08118	7.21243	0.00724003	0.148017	up	SLC12A2	Ensembl	chr5	+	128157987	128171095
ENST00000504416	4.5528	2.08118	7.21243	0.00724003	0.148017	up	SLC12A2	Ensembl	chr5	+	128157987	128171095
ENST00000504416	4.5528	2.08118	7.21243	0.00724003	0.148017	up	SLC12A2	Ensembl	chr5	+	128157987	128171095
ENST00000624099	4.55273	1.78895	9.10612	0.00254756	0.0740011	up	AC093525.8	Ensembl	chr16	+	2516657	2517999
ENST00000624099	4.55273	1.78895	9.10612	0.00254756	0.0740011	up	AC093525.8	Ensembl	chr16	+	2516657	2517999
ENST00000624099	4.55273	1.78895	9.10612	0.00254756	0.0740011	up	AC093525.8	Ensembl	chr16	+	2516657	2517999
ENST00000624099	4.55273	1.78895	9.10612	0.00254756	0.0740011	up	AC093525.8	Ensembl	chr16	+	2516657	2517999
ENST00000624099	4.55273	1.78895	9.10612	0.00254756	0.0740011	up	AC093525.8	Ensembl	chr16	+	2516657	2517999
ENST00000642737	4.55229	1.94466	7.92961	0.00486322	0.115864	up	ERVMER61-1	Ensembl	chr1	+	187228586	187330505
ENST00000484845	4.55143	1.90278	7.68031	0.00558267	0.125819	up	DLGAP1	Ensembl	chr18	-	3774204	3845327
ENST00000484845	4.55143	1.90278	7.68031	0.00558267	0.125819	up	DLGAP1	Ensembl	chr18	-	3774204	3845327
ENST00000484845	4.55143	1.90278	7.68031	0.00558267	0.125819	up	DLGAP1	Ensembl	chr18	-	3774204	3845327
ENST00000484845	4.55143	1.90278	7.68031	0.00558267	0.125819	up	DLGAP1	Ensembl	chr18	-	3774204	3845327
ENST00000484845	4.55143	1.90278	7.68031	0.00558267	0.125819	up	DLGAP1	Ensembl	chr18	-	3774204	3845327
ENST00000484845	4.55143	1.90278	7.68031	0.00558267	0.125819	up	DLGAP1	Ensembl	chr18	-	3774204	3845327
ENST00000484845	4.55143	1.90278	7.68031	0.00558267	0.125819	up	DLGAP1	Ensembl	chr18	-	3774204	3845327
ENST00000484845	4.55143	1.90278	7.68031	0.00558267	0.125819	up	DLGAP1	Ensembl	chr18	-	3774204	3845327
ENST00000484845	4.55143	1.90278	7.68031	0.00558267	0.125819	up	DLGAP1	Ensembl	chr18	-	3774204	3845327
ENST00000484845	4.55143	1.90278	7.68031	0.00558267	0.125819	up	DLGAP1	Ensembl	chr18	-	3774204	3845327
ENST00000484845	4.55143	1.90278	7.68031	0.00558267	0.125819	up	DLGAP1	Ensembl	chr18	-	3774204	3845327
ENST00000484845	4.55143	1.90278	7.68031	0.00558267	0.125819	up	DLGAP1	Ensembl	chr18	-	3774204	3845327
ENST00000623333	4.54915	1.9409	7.59951	0.00583843	0.129474	up	AP000997.3	Ensembl	chr11	+	115659167	115661417
ENST00000510885	4.54558	5.76288	24.0705	9.28703e-07	0.000155779	up	GLDCP1	Ensembl	chr4	+	56593003	56595681
ENST00000637009	4.52041	1.90622	7.62258	0.00576418	0.128699	up	AC008505.1	Ensembl	chr5	-	103880198	103891368
ENST00000442754	4.51859	1.82964	7.97206	0.00475049	0.114003	up	AL035417.1	Ensembl	chr1	-	44172505	44172719
ENST00000422510	4.49932	2.11261	6.52111	0.0106601	0.186004	up	LATS2-AS1	Ensembl	chr13	+	21005156	21018122
ENST00000532231	4.48903	3.31216	25.1622	5.27044e-07	9.84582e-05	up	AL137161.1	Ensembl	chr11	+	33403215	33403605
ENST00000394268	4.48209	2.11319	6.49872	0.0107952	0.187558	up	OR6C69P	Ensembl	chr12	+	55262538	55263431
ENST00000549133	4.47968	2.18532	7.44104	0.00637529	0.137426	up	MARS	Ensembl	chr12	+	57475444	57487473
ENST00000549133	4.47968	2.18532	7.44104	0.00637529	0.137426	up	MARS	Ensembl	chr12	+	57475444	57487473
ENST00000549133	4.47968	2.18532	7.44104	0.00637529	0.137426	up	MARS	Ensembl	chr12	+	57475444	57487473
ENST00000549133	4.47968	2.18532	7.44104	0.00637529	0.137426	up	MARS	Ensembl	chr12	+	57475444	57487473
ENST00000549133	4.47968	2.18532	7.44104	0.00637529	0.137426	up	MARS	Ensembl	chr12	+	57475444	57487473
ENST00000549133	4.47968	2.18532	7.44104	0.00637529	0.137426	up	MARS	Ensembl	chr12	+	57475444	57487473
ENST00000549133	4.47968	2.18532	7.44104	0.00637529	0.137426	up	MARS	Ensembl	chr12	+	57475444	57487473
ENST00000549133	4.47968	2.18532	7.44104	0.00637529	0.137426	up	MARS	Ensembl	chr12	+	57475444	57487473
ENST00000549133	4.47968	2.18532	7.44104	0.00637529	0.137426	up	MARS	Ensembl	chr12	+	57475444	57487473
ENST00000549133	4.47968	2.18532	7.44104	0.00637529	0.137426	up	MARS	Ensembl	chr12	+	57475444	57487473
ENST00000549133	4.47968	2.18532	7.44104	0.00637529	0.137426	up	MARS	Ensembl	chr12	+	57475444	57487473
ENST00000526563	4.47823	2.46678	12.9687	0.000316744	0.0165377	up	MTCO3P15	Ensembl	chr11	-	103402012	103402586
ENST00000526563	4.47823	2.46678	12.9687	0.000316744	0.0165377	up	MTCO3P15	Ensembl	chr11	-	103402012	103402586
ENST00000526563	4.47823	2.46678	12.9687	0.000316744	0.0165377	up	MTCO3P15	Ensembl	chr11	-	103402012	103402586
ENST00000526563	4.47823	2.46678	12.9687	0.000316744	0.0165377	up	MTCO3P15	Ensembl	chr11	-	103402012	103402586
ENST00000645656	4.47767	1.83169	7.9273	0.00486944	0.115902	up	LINC02054	Ensembl	chr3	+	184419868	184457891
ENST00000512352	4.44126	2.94815	13.2183	0.000277224	0.0150133	up	AC022118.1	Ensembl	chr5	-	127651692	127664029
ENST00000512352	4.44126	2.94815	13.2183	0.000277224	0.0150133	up	AC022118.1	Ensembl	chr5	-	127651692	127664029
ENST00000512352	4.44126	2.94815	13.2183	0.000277224	0.0150133	up	AC022118.1	Ensembl	chr5	-	127651692	127664029
ENST00000313737	4.43794	3.42364	24.2923	8.27681e-07	0.000141035	up	AC024940.1	Ensembl	chr12	+	31324315	31325829
ENST00000313737	4.43794	3.42364	24.2923	8.27681e-07	0.000141035	up	AC024940.1	Ensembl	chr12	+	31324315	31325829
ENST00000313737	4.43794	3.42364	24.2923	8.27681e-07	0.000141035	up	AC024940.1	Ensembl	chr12	+	31324315	31325829
ENST00000313737	4.43794	3.42364	24.2923	8.27681e-07	0.000141035	up	AC024940.1	Ensembl	chr12	+	31324315	31325829
ENST00000313737	4.43794	3.42364	24.2923	8.27681e-07	0.000141035	up	AC024940.1	Ensembl	chr12	+	31324315	31325829
ENST00000450749	4.43182	2.85629	9.92245	0.00163275	0.0553194	up	TPMTP4	Ensembl	chrX	-	86128892	86129570
ENST00000499560	4.42817	1.71249	8.34338	0.00387095	0.0981944	up	Z84485.1	Ensembl	chr6	-	36158067	36197205
ENST00000499560	4.42817	1.71249	8.34338	0.00387095	0.0981944	up	Z84485.1	Ensembl	chr6	-	36158067	36197205
ENST00000499560	4.42817	1.71249	8.34338	0.00387095	0.0981944	up	Z84485.1	Ensembl	chr6	-	36158067	36197205
ENST00000491397	4.42566	2.01377	6.82229	0.00900271	0.169034	up	AMY2B	Ensembl	chr1	+	103568333	103579530
ENST00000491397	4.42566	2.01377	6.82229	0.00900271	0.169034	up	AMY2B	Ensembl	chr1	+	103568333	103579530
ENST00000491397	4.42566	2.01377	6.82229	0.00900271	0.169034	up	AMY2B	Ensembl	chr1	+	103568333	103579530
ENST00000491397	4.42566	2.01377	6.82229	0.00900271	0.169034	up	AMY2B	Ensembl	chr1	+	103568333	103579530
ENST00000424165	4.4249	2.08081	6.3356	0.0118338	0.197675	up	LINC00433	Ensembl	chr13	+	88540863	88542506
ENST00000473046	4.41792	1.79561	7.61725	0.00578127	0.12886	up	NMNAT2	Ensembl	chr1	-	183282865	183290743
ENST00000473046	4.41792	1.79561	7.61725	0.00578127	0.12886	up	NMNAT2	Ensembl	chr1	-	183282865	183290743
ENST00000483305	4.41401	1.88979	7.90078	0.00494136	0.116862	up	ARHGEF33	Ensembl	chr2	+	38958054	38960071
ENST00000483305	4.41401	1.88979	7.90078	0.00494136	0.116862	up	ARHGEF33	Ensembl	chr2	+	38958054	38960071
ENST00000550990	4.41127	1.7977	7.43334	0.00640263	0.137597	up	LINC02327	Ensembl	chr14	+	28931569	28968392
ENST00000608079	4.40963	1.7441	8.39223	0.00376828	0.0965178	up	SMIM10L2B-AS1	Ensembl	chrX	+	135059684	135123604
ENST00000608079	4.40963	1.7441	8.39223	0.00376828	0.0965178	up	SMIM10L2B-AS1	Ensembl	chrX	+	135059684	135123604
ENST00000608079	4.40963	1.7441	8.39223	0.00376828	0.0965178	up	SMIM10L2B-AS1	Ensembl	chrX	+	135059684	135123604
ENST00000602145	4.40811	1.75195	7.94004	0.00483528	0.115358	up	AC007228.2	Ensembl	chr19	-	56672573	56673901
ENST00000563632	4.40784	2.08138	6.31383	0.01198	0.198489	up	AC128688.2	Ensembl	chr3	+	112133422	112135359
ENST00000563632	4.40784	2.08138	6.31383	0.01198	0.198489	up	AC128688.2	Ensembl	chr3	+	112133422	112135359
ENST00000563632	4.40784	2.08138	6.31383	0.01198	0.198489	up	AC128688.2	Ensembl	chr3	+	112133422	112135359
ENST00000563632	4.40784	2.08138	6.31383	0.01198	0.198489	up	AC128688.2	Ensembl	chr3	+	112133422	112135359
ENST00000563632	4.40784	2.08138	6.31383	0.01198	0.198489	up	AC128688.2	Ensembl	chr3	+	112133422	112135359
ENST00000553822	4.40784	2.08138	6.31383	0.01198	0.198489	up	AC021979.1	Ensembl	chr15	+	27621533	27629289
ENST00000510974	4.40713	1.6677	8.2889	0.00398882	0.100151	up	CORIN	Ensembl	chr4	-	47786723	47837507
ENST00000510974	4.40713	1.6677	8.2889	0.00398882	0.100151	up	CORIN	Ensembl	chr4	-	47786723	47837507
ENST00000510974	4.40713	1.6677	8.2889	0.00398882	0.100151	up	CORIN	Ensembl	chr4	-	47786723	47837507
ENST00000510974	4.40713	1.6677	8.2889	0.00398882	0.100151	up	CORIN	Ensembl	chr4	-	47786723	47837507
ENST00000510974	4.40713	1.6677	8.2889	0.00398882	0.100151	up	CORIN	Ensembl	chr4	-	47786723	47837507
ENST00000510974	4.40713	1.6677	8.2889	0.00398882	0.100151	up	CORIN	Ensembl	chr4	-	47786723	47837507
ENST00000484081	4.40252	1.91082	6.97533	0.00826408	0.159917	up	CUL3	Ensembl	chr2	-	224505748	224511411
ENST00000484081	4.40252	1.91082	6.97533	0.00826408	0.159917	up	CUL3	Ensembl	chr2	-	224505748	224511411
ENST00000484081	4.40252	1.91082	6.97533	0.00826408	0.159917	up	CUL3	Ensembl	chr2	-	224505748	224511411
ENST00000484081	4.40252	1.91082	6.97533	0.00826408	0.159917	up	CUL3	Ensembl	chr2	-	224505748	224511411
ENST00000484081	4.40252	1.91082	6.97533	0.00826408	0.159917	up	CUL3	Ensembl	chr2	-	224505748	224511411
ENST00000496952	4.39404	3.20605	10.8134	0.00100766	0.0387874	up	CDADC1	Ensembl	chr13	+	49247935	49255915
ENST00000496952	4.39404	3.20605	10.8134	0.00100766	0.0387874	up	CDADC1	Ensembl	chr13	+	49247935	49255915
ENST00000623428	4.39051	1.98148	6.76139	0.00931511	0.172514	up	AC079336.7	Ensembl	chr17	-	32504566	32505644
ENST00000417267	4.39051	1.98148	6.76139	0.00931511	0.172514	up	AC114730.2	Ensembl	chr2	-	241754792	241755740
ENST00000417267	4.39051	1.98148	6.76139	0.00931511	0.172514	up	AC114730.2	Ensembl	chr2	-	241754792	241755740
ENST00000417267	4.39051	1.98148	6.76139	0.00931511	0.172514	up	AC114730.2	Ensembl	chr2	-	241754792	241755740
ENST00000417267	4.39051	1.98148	6.76139	0.00931511	0.172514	up	AC114730.2	Ensembl	chr2	-	241754792	241755740
ENST00000623428	4.39051	1.98148	6.76139	0.00931511	0.172514	up	AC079336.7	Ensembl	chr17	-	32504566	32505644
ENST00000333817	4.38614	1.71709	7.22974	0.00717055	0.14711	up	RPL7P26	Ensembl	chr6	-	17530898	17531652
ENST00000333817	4.38614	1.71709	7.22974	0.00717055	0.14711	up	RPL7P26	Ensembl	chr6	-	17530898	17531652
ENST00000333817	4.38614	1.71709	7.22974	0.00717055	0.14711	up	RPL7P26	Ensembl	chr6	-	17530898	17531652
ENST00000333817	4.38614	1.71709	7.22974	0.00717055	0.14711	up	RPL7P26	Ensembl	chr6	-	17530898	17531652
ENST00000333817	4.38614	1.71709	7.22974	0.00717055	0.14711	up	RPL7P26	Ensembl	chr6	-	17530898	17531652
ENST00000333817	4.38614	1.71709	7.22974	0.00717055	0.14711	up	RPL7P26	Ensembl	chr6	-	17530898	17531652
ENST00000333817	4.38614	1.71709	7.22974	0.00717055	0.14711	up	RPL7P26	Ensembl	chr6	-	17530898	17531652
ENST00000488457	4.37623	1.75175	8.10687	0.00440978	0.10799	up	DTNB	Ensembl	chr2	-	25377312	25379913
ENST00000488457	4.37623	1.75175	8.10687	0.00440978	0.10799	up	DTNB	Ensembl	chr2	-	25377312	25379913
ENST00000488457	4.37623	1.75175	8.10687	0.00440978	0.10799	up	DTNB	Ensembl	chr2	-	25377312	25379913
ENST00000488457	4.37623	1.75175	8.10687	0.00440978	0.10799	up	DTNB	Ensembl	chr2	-	25377312	25379913
ENST00000488457	4.37623	1.75175	8.10687	0.00440978	0.10799	up	DTNB	Ensembl	chr2	-	25377312	25379913
ENST00000488457	4.37623	1.75175	8.10687	0.00440978	0.10799	up	DTNB	Ensembl	chr2	-	25377312	25379913
ENST00000488457	4.37623	1.75175	8.10687	0.00440978	0.10799	up	DTNB	Ensembl	chr2	-	25377312	25379913
ENST00000488457	4.37623	1.75175	8.10687	0.00440978	0.10799	up	DTNB	Ensembl	chr2	-	25377312	25379913
ENST00000492403	4.34962	1.90724	7.57647	0.00591352	0.130463	up	EPHB4	Ensembl	chr7	-	100805972	100807579
ENST00000492403	4.34962	1.90724	7.57647	0.00591352	0.130463	up	EPHB4	Ensembl	chr7	-	100805972	100807579
ENST00000492403	4.34962	1.90724	7.57647	0.00591352	0.130463	up	EPHB4	Ensembl	chr7	-	100805972	100807579
ENST00000544096	4.34623	2.0483	6.14265	0.0131959	0.210995	up	ORAOV1	Ensembl	chr11	-	69665565	69673384
ENST00000544096	4.34623	2.0483	6.14265	0.0131959	0.210995	up	ORAOV1	Ensembl	chr11	-	69665565	69673384
ENST00000544096	4.34623	2.0483	6.14265	0.0131959	0.210995	up	ORAOV1	Ensembl	chr11	-	69665565	69673384
ENST00000544096	4.34623	2.0483	6.14265	0.0131959	0.210995	up	ORAOV1	Ensembl	chr11	-	69665565	69673384
ENST00000544096	4.34623	2.0483	6.14265	0.0131959	0.210995	up	ORAOV1	Ensembl	chr11	-	69665565	69673384
ENST00000544096	4.34623	2.0483	6.14265	0.0131959	0.210995	up	ORAOV1	Ensembl	chr11	-	69665565	69673384
ENST00000544096	4.34623	2.0483	6.14265	0.0131959	0.210995	up	ORAOV1	Ensembl	chr11	-	69665565	69673384
ENST00000459821	4.34207	1.78834	7.74243	0.00539381	0.123476	up	BRD1	Ensembl	chr22	-	49818211	49823301
ENST00000459821	4.34207	1.78834	7.74243	0.00539381	0.123476	up	BRD1	Ensembl	chr22	-	49818211	49823301
ENST00000459821	4.34207	1.78834	7.74243	0.00539381	0.123476	up	BRD1	Ensembl	chr22	-	49818211	49823301
ENST00000459821	4.34207	1.78834	7.74243	0.00539381	0.123476	up	BRD1	Ensembl	chr22	-	49818211	49823301
ENST00000314481	4.33821	1.66894	7.68692	0.00556226	0.125428	up	FO393415.1	Ensembl	chr6	+	113904137	113921642
ENST00000565387	4.33708	1.8738	6.75672	0.00933952	0.172809	up	AC116913.1	Ensembl	chr15	-	66488657	66492109
ENST00000565387	4.33708	1.8738	6.75672	0.00933952	0.172809	up	AC116913.1	Ensembl	chr15	-	66488657	66492109
ENST00000565387	4.33708	1.8738	6.75672	0.00933952	0.172809	up	AC116913.1	Ensembl	chr15	-	66488657	66492109
ENST00000565387	4.33708	1.8738	6.75672	0.00933952	0.172809	up	AC116913.1	Ensembl	chr15	-	66488657	66492109
ENST00000469810	4.33466	2.44403	10.7799	0.00102608	0.0393107	up	ZCCHC11	Ensembl	chr1	-	52433088	52462912
ENST00000469810	4.33466	2.44403	10.7799	0.00102608	0.0393107	up	ZCCHC11	Ensembl	chr1	-	52433088	52462912
ENST00000469810	4.33466	2.44403	10.7799	0.00102608	0.0393107	up	ZCCHC11	Ensembl	chr1	-	52433088	52462912
ENST00000469810	4.33466	2.44403	10.7799	0.00102608	0.0393107	up	ZCCHC11	Ensembl	chr1	-	52433088	52462912
ENST00000469810	4.33466	2.44403	10.7799	0.00102608	0.0393107	up	ZCCHC11	Ensembl	chr1	-	52433088	52462912
ENST00000469810	4.33466	2.44403	10.7799	0.00102608	0.0393107	up	ZCCHC11	Ensembl	chr1	-	52433088	52462912
ENST00000465496	4.32936	2.04885	6.12153	0.0133545	0.212496	up	IL1RAP	Ensembl	chr3	+	190514095	190519030
ENST00000465496	4.32936	2.04885	6.12153	0.0133545	0.212496	up	IL1RAP	Ensembl	chr3	+	190514095	190519030
ENST00000465496	4.32936	2.04885	6.12153	0.0133545	0.212496	up	IL1RAP	Ensembl	chr3	+	190514095	190519030
ENST00000465496	4.32936	2.04885	6.12153	0.0133545	0.212496	up	IL1RAP	Ensembl	chr3	+	190514095	190519030
ENST00000465496	4.32936	2.04885	6.12153	0.0133545	0.212496	up	IL1RAP	Ensembl	chr3	+	190514095	190519030
ENST00000465496	4.32936	2.04885	6.12153	0.0133545	0.212496	up	IL1RAP	Ensembl	chr3	+	190514095	190519030
ENST00000465496	4.32936	2.04885	6.12153	0.0133545	0.212496	up	IL1RAP	Ensembl	chr3	+	190514095	190519030
ENST00000465496	4.32936	2.04885	6.12153	0.0133545	0.212496	up	IL1RAP	Ensembl	chr3	+	190514095	190519030
ENST00000413008	4.32875	2.19892	11.098	0.00086423	0.0346756	up	AP001331.1	Ensembl	chr8	-	108131099	108132114
ENST00000529569	4.32056	1.67291	7.61799	0.00577888	0.12886	up	MTCO1P15	Ensembl	chr11	-	103404308	103405834
ENST00000529569	4.32056	1.67291	7.61799	0.00577888	0.12886	up	MTCO1P15	Ensembl	chr11	-	103404308	103405834
ENST00000529569	4.32056	1.67291	7.61799	0.00577888	0.12886	up	MTCO1P15	Ensembl	chr11	-	103404308	103405834
ENST00000529569	4.32056	1.67291	7.61799	0.00577888	0.12886	up	MTCO1P15	Ensembl	chr11	-	103404308	103405834
ENST00000442572	4.31529	4.67197	37.7677	7.96905e-10	4.27026e-07	up	CDCA4P3	Ensembl	chr1	+	207658453	207659142
ENST00000526183	4.31424	2.60874	11.6103	0.000655865	0.028205	up	PPP1R16A	Ensembl	chr8	+	144477968	144502120
ENST00000526183	4.31424	2.60874	11.6103	0.000655865	0.028205	up	PPP1R16A	Ensembl	chr8	+	144477968	144502120
ENST00000526183	4.31424	2.60874	11.6103	0.000655865	0.028205	up	PPP1R16A	Ensembl	chr8	+	144477968	144502120
ENST00000425243	4.31406	2.16561	11.4616	0.000710483	0.0299528	up	OR8F1P	Ensembl	chr11	+	124207182	124208112
ENST00000530789	4.31385	2.09528	6.94472	0.00840668	0.162027	up	GLI1	Ensembl	chr12	+	57460512	57464943
ENST00000530789	4.31385	2.09528	6.94472	0.00840668	0.162027	up	GLI1	Ensembl	chr12	+	57460512	57464943
ENST00000530789	4.31385	2.09528	6.94472	0.00840668	0.162027	up	GLI1	Ensembl	chr12	+	57460512	57464943
ENST00000530789	4.31385	2.09528	6.94472	0.00840668	0.162027	up	GLI1	Ensembl	chr12	+	57460512	57464943
ENST00000530789	4.31385	2.09528	6.94472	0.00840668	0.162027	up	GLI1	Ensembl	chr12	+	57460512	57464943
ENST00000530789	4.31385	2.09528	6.94472	0.00840668	0.162027	up	GLI1	Ensembl	chr12	+	57460512	57464943
ENST00000534086	4.31194	6.74923	63.5506	1.56299e-15	3.03108e-12	up	AP003555.3	Ensembl	chr11	+	69985875	70015815
ENST00000615011	4.3055	2.72804	11.9623	0.000542892	0.0246755	up	Z93929.2	Ensembl	chrX	-	17897710	17900333
ENST00000644570	4.30534	1.70485	7.3629	0.00665832	0.141099	up	PCAT1	Ensembl	chr8	+	126927276	127020330
ENST00000420866	4.30453	1.79128	6.86953	0.00876777	0.166698	up	LINC01305	Ensembl	chr2	+	174326026	174330643
ENST00000481436	4.30144	1.83307	6.8083	0.00907352	0.169886	up	PHYKPL	Ensembl	chr5	-	178208498	178226079
ENST00000481436	4.30144	1.83307	6.8083	0.00907352	0.169886	up	PHYKPL	Ensembl	chr5	-	178208498	178226079
ENST00000481436	4.30144	1.83307	6.8083	0.00907352	0.169886	up	PHYKPL	Ensembl	chr5	-	178208498	178226079
ENST00000481436	4.30144	1.83307	6.8083	0.00907352	0.169886	up	PHYKPL	Ensembl	chr5	-	178208498	178226079
ENST00000481436	4.30144	1.83307	6.8083	0.00907352	0.169886	up	PHYKPL	Ensembl	chr5	-	178208498	178226079
ENST00000481436	4.30144	1.83307	6.8083	0.00907352	0.169886	up	PHYKPL	Ensembl	chr5	-	178208498	178226079
ENST00000481436	4.30144	1.83307	6.8083	0.00907352	0.169886	up	PHYKPL	Ensembl	chr5	-	178208498	178226079
ENST00000481436	4.30144	1.83307	6.8083	0.00907352	0.169886	up	PHYKPL	Ensembl	chr5	-	178208498	178226079
ENST00000481436	4.30144	1.83307	6.8083	0.00907352	0.169886	up	PHYKPL	Ensembl	chr5	-	178208498	178226079
ENST00000534092	4.30038	1.74844	7.68741	0.00556072	0.125428	up	ODF2L	Ensembl	chr1	-	86358343	86371056
ENST00000534092	4.30038	1.74844	7.68741	0.00556072	0.125428	up	ODF2L	Ensembl	chr1	-	86358343	86371056
ENST00000534092	4.30038	1.74844	7.68741	0.00556072	0.125428	up	ODF2L	Ensembl	chr1	-	86358343	86371056
ENST00000534092	4.30038	1.74844	7.68741	0.00556072	0.125428	up	ODF2L	Ensembl	chr1	-	86358343	86371056
ENST00000534092	4.30038	1.74844	7.68741	0.00556072	0.125428	up	ODF2L	Ensembl	chr1	-	86358343	86371056
ENST00000534092	4.30038	1.74844	7.68741	0.00556072	0.125428	up	ODF2L	Ensembl	chr1	-	86358343	86371056
ENST00000434509	4.29274	1.99989	7.02759	0.00802633	0.157083	up	AC073062.1	Ensembl	chr2	+	13537672	13609168
ENST00000542305	4.28299	1.90722	6.98154	0.00823546	0.159785	up	MMP20	Ensembl	chr11	-	102577143	102583607
ENST00000481135	4.28219	2.5883	7.7582	0.00534692	0.122886	up	CUL3	Ensembl	chr2	-	224502991	224504324
ENST00000481135	4.28219	2.5883	7.7582	0.00534692	0.122886	up	CUL3	Ensembl	chr2	-	224502991	224504324
ENST00000481135	4.28219	2.5883	7.7582	0.00534692	0.122886	up	CUL3	Ensembl	chr2	-	224502991	224504324
ENST00000481135	4.28219	2.5883	7.7582	0.00534692	0.122886	up	CUL3	Ensembl	chr2	-	224502991	224504324
ENST00000481135	4.28219	2.5883	7.7582	0.00534692	0.122886	up	CUL3	Ensembl	chr2	-	224502991	224504324
ENST00000518054	4.27818	1.70961	7.21448	0.00723177	0.147923	up	AC106801.1	Ensembl	chr5	+	157565963	157569098
ENST00000518054	4.27818	1.70961	7.21448	0.00723177	0.147923	up	AC106801.1	Ensembl	chr5	+	157565963	157569098
ENST00000438300	4.27046	2.62174	12.2045	0.00047674	0.0223421	up	ZNF806	Ensembl	chr2	+	132309308	132318736
ENST00000423801	4.26285	2.01504	5.9419	0.0147851	0.226192	up	RPL23AP38	Ensembl	chr3	-	1595776	1596245
ENST00000604299	4.25856	1.83621	6.51662	0.0106871	0.186395	up	AC024085.1	Ensembl	chr7	+	130255901	130262770
ENST00000482186	4.2462	2.01557	5.92146	0.0149576	0.227341	up	C2CD2	Ensembl	chr21	-	41886672	41908802
ENST00000482186	4.2462	2.01557	5.92146	0.0149576	0.227341	up	C2CD2	Ensembl	chr21	-	41886672	41908802
ENST00000482186	4.2462	2.01557	5.92146	0.0149576	0.227341	up	C2CD2	Ensembl	chr21	-	41886672	41908802
ENST00000563251	4.24382	2.01948	6.62648	0.0100474	0.180425	up	AC018552.3	Ensembl	chr16	-	57622033	57631647
ENST00000563251	4.24382	2.01948	6.62648	0.0100474	0.180425	up	AC018552.3	Ensembl	chr16	-	57622033	57631647
ENST00000563251	4.24382	2.01948	6.62648	0.0100474	0.180425	up	AC018552.3	Ensembl	chr16	-	57622033	57631647
ENST00000563251	4.24382	2.01948	6.62648	0.0100474	0.180425	up	AC018552.3	Ensembl	chr16	-	57622033	57631647
ENST00000563251	4.24382	2.01948	6.62648	0.0100474	0.180425	up	AC018552.3	Ensembl	chr16	-	57622033	57631647
ENST00000563251	4.24382	2.01948	6.62648	0.0100474	0.180425	up	AC018552.3	Ensembl	chr16	-	57622033	57631647
ENST00000563251	4.24382	2.01948	6.62648	0.0100474	0.180425	up	AC018552.3	Ensembl	chr16	-	57622033	57631647
ENST00000563251	4.24382	2.01948	6.62648	0.0100474	0.180425	up	AC018552.3	Ensembl	chr16	-	57622033	57631647
ENST00000563251	4.24382	2.01948	6.62648	0.0100474	0.180425	up	AC018552.3	Ensembl	chr16	-	57622033	57631647
ENST00000563251	4.24382	2.01948	6.62648	0.0100474	0.180425	up	AC018552.3	Ensembl	chr16	-	57622033	57631647
ENST00000563251	4.24382	2.01948	6.62648	0.0100474	0.180425	up	AC018552.3	Ensembl	chr16	-	57622033	57631647
ENST00000563251	4.24382	2.01948	6.62648	0.0100474	0.180425	up	AC018552.3	Ensembl	chr16	-	57622033	57631647
ENST00000563251	4.24382	2.01948	6.62648	0.0100474	0.180425	up	AC018552.3	Ensembl	chr16	-	57622033	57631647
ENST00000563251	4.24382	2.01948	6.62648	0.0100474	0.180425	up	AC018552.3	Ensembl	chr16	-	57622033	57631647
ENST00000563251	4.24382	2.01948	6.62648	0.0100474	0.180425	up	AC018552.3	Ensembl	chr16	-	57622033	57631647
ENST00000563251	4.24382	2.01948	6.62648	0.0100474	0.180425	up	AC018552.3	Ensembl	chr16	-	57622033	57631647
ENST00000563251	4.24382	2.01948	6.62648	0.0100474	0.180425	up	AC018552.3	Ensembl	chr16	-	57622033	57631647
ENST00000563251	4.24382	2.01948	6.62648	0.0100474	0.180425	up	AC018552.3	Ensembl	chr16	-	57622033	57631647
ENST00000563251	4.24382	2.01948	6.62648	0.0100474	0.180425	up	AC018552.3	Ensembl	chr16	-	57622033	57631647
ENST00000563251	4.24382	2.01948	6.62648	0.0100474	0.180425	up	AC018552.3	Ensembl	chr16	-	57622033	57631647
ENST00000563251	4.24382	2.01948	6.62648	0.0100474	0.180425	up	AC018552.3	Ensembl	chr16	-	57622033	57631647
ENST00000563251	4.24382	2.01948	6.62648	0.0100474	0.180425	up	AC018552.3	Ensembl	chr16	-	57622033	57631647
ENST00000563251	4.24382	2.01948	6.62648	0.0100474	0.180425	up	AC018552.3	Ensembl	chr16	-	57622033	57631647
ENST00000563251	4.24382	2.01948	6.62648	0.0100474	0.180425	up	AC018552.3	Ensembl	chr16	-	57622033	57631647
ENST00000563251	4.24382	2.01948	6.62648	0.0100474	0.180425	up	AC018552.3	Ensembl	chr16	-	57622033	57631647
ENST00000563251	4.24382	2.01948	6.62648	0.0100474	0.180425	up	AC018552.3	Ensembl	chr16	-	57622033	57631647
ENST00000563251	4.24382	2.01948	6.62648	0.0100474	0.180425	up	AC018552.3	Ensembl	chr16	-	57622033	57631647
ENST00000563251	4.24382	2.01948	6.62648	0.0100474	0.180425	up	AC018552.3	Ensembl	chr16	-	57622033	57631647
ENST00000563251	4.24382	2.01948	6.62648	0.0100474	0.180425	up	AC018552.3	Ensembl	chr16	-	57622033	57631647
ENST00000563251	4.24382	2.01948	6.62648	0.0100474	0.180425	up	AC018552.3	Ensembl	chr16	-	57622033	57631647
ENST00000563251	4.24382	2.01948	6.62648	0.0100474	0.180425	up	AC018552.3	Ensembl	chr16	-	57622033	57631647
ENST00000563251	4.24382	2.01948	6.62648	0.0100474	0.180425	up	AC018552.3	Ensembl	chr16	-	57622033	57631647
ENST00000563251	4.24382	2.01948	6.62648	0.0100474	0.180425	up	AC018552.3	Ensembl	chr16	-	57622033	57631647
ENST00000563251	4.24382	2.01948	6.62648	0.0100474	0.180425	up	AC018552.3	Ensembl	chr16	-	57622033	57631647
ENST00000563251	4.24382	2.01948	6.62648	0.0100474	0.180425	up	AC018552.3	Ensembl	chr16	-	57622033	57631647
ENST00000563251	4.24382	2.01948	6.62648	0.0100474	0.180425	up	AC018552.3	Ensembl	chr16	-	57622033	57631647
ENST00000563251	4.24382	2.01948	6.62648	0.0100474	0.180425	up	AC018552.3	Ensembl	chr16	-	57622033	57631647
ENST00000563251	4.24382	2.01948	6.62648	0.0100474	0.180425	up	AC018552.3	Ensembl	chr16	-	57622033	57631647
ENST00000642677	4.24242	1.7174	6.39361	0.0114532	0.194104	up	PKN2-AS1	Ensembl	chr1	-	87620802	88228297
ENST00000484625	4.24148	1.6661	7.04897	0.0079311	0.15581	up	AC093663.2	Ensembl	chr4	+	112171214	112171527
ENST00000468051	4.23869	1.75777	6.79498	0.00914144	0.170474	up	RPS24P18	Ensembl	chr18	+	26098838	26099226
ENST00000521618	4.23263	1.75805	6.79008	0.00916656	0.170772	up	TPD52	Ensembl	chr8	-	80037947	80042911
ENST00000521618	4.23263	1.75805	6.79008	0.00916656	0.170772	up	TPD52	Ensembl	chr8	-	80037947	80042911
ENST00000521618	4.23263	1.75805	6.79008	0.00916656	0.170772	up	TPD52	Ensembl	chr8	-	80037947	80042911
ENST00000521618	4.23263	1.75805	6.79008	0.00916656	0.170772	up	TPD52	Ensembl	chr8	-	80037947	80042911
ENST00000521618	4.23263	1.75805	6.79008	0.00916656	0.170772	up	TPD52	Ensembl	chr8	-	80037947	80042911
ENST00000521618	4.23263	1.75805	6.79008	0.00916656	0.170772	up	TPD52	Ensembl	chr8	-	80037947	80042911
ENST00000521618	4.23263	1.75805	6.79008	0.00916656	0.170772	up	TPD52	Ensembl	chr8	-	80037947	80042911
ENST00000521936	4.2296	2.67649	8.65263	0.00326589	0.0871067	up	AC090568.2	Ensembl	chr8	+	88700290	88737134
ENST00000569783	4.22354	2.1887	10.5099	0.00118739	0.043801	up	CDH11	Ensembl	chr16	-	65118800	65122057
ENST00000569783	4.22354	2.1887	10.5099	0.00118739	0.043801	up	CDH11	Ensembl	chr16	-	65118800	65122057
ENST00000569783	4.22354	2.1887	10.5099	0.00118739	0.043801	up	CDH11	Ensembl	chr16	-	65118800	65122057
ENST00000569783	4.22354	2.1887	10.5099	0.00118739	0.043801	up	CDH11	Ensembl	chr16	-	65118800	65122057
ENST00000569783	4.22354	2.1887	10.5099	0.00118739	0.043801	up	CDH11	Ensembl	chr16	-	65118800	65122057
ENST00000569783	4.22354	2.1887	10.5099	0.00118739	0.043801	up	CDH11	Ensembl	chr16	-	65118800	65122057
ENST00000473413	4.22203	1.71494	6.86036	0.00881289	0.167088	up	ATP6V1G1	Ensembl	chr9	+	114587776	114592679
ENST00000624535	4.21947	1.67447	6.64473	0.00994494	0.179286	up	AC004801.7	Ensembl	chr12	-	47960496	47963469
ENST00000624535	4.21947	1.67447	6.64473	0.00994494	0.179286	up	AC004801.7	Ensembl	chr12	-	47960496	47963469
ENST00000624535	4.21947	1.67447	6.64473	0.00994494	0.179286	up	AC004801.7	Ensembl	chr12	-	47960496	47963469
ENST00000624535	4.21947	1.67447	6.64473	0.00994494	0.179286	up	AC004801.7	Ensembl	chr12	-	47960496	47963469
ENST00000624535	4.21947	1.67447	6.64473	0.00994494	0.179286	up	AC004801.7	Ensembl	chr12	-	47960496	47963469
ENST00000624535	4.21947	1.67447	6.64473	0.00994494	0.179286	up	AC004801.7	Ensembl	chr12	-	47960496	47963469
ENST00000624535	4.21947	1.67447	6.64473	0.00994494	0.179286	up	AC004801.7	Ensembl	chr12	-	47960496	47963469
ENST00000624535	4.21947	1.67447	6.64473	0.00994494	0.179286	up	AC004801.7	Ensembl	chr12	-	47960496	47963469
ENST00000624535	4.21947	1.67447	6.64473	0.00994494	0.179286	up	AC004801.7	Ensembl	chr12	-	47960496	47963469
ENST00000624535	4.21947	1.67447	6.64473	0.00994494	0.179286	up	AC004801.7	Ensembl	chr12	-	47960496	47963469
ENST00000624535	4.21947	1.67447	6.64473	0.00994494	0.179286	up	AC004801.7	Ensembl	chr12	-	47960496	47963469
ENST00000502427	4.21537	3.19186	8.83209	0.00295979	0.0814442	up	LINC02241	Ensembl	chr5	+	20611839	20937691
ENST00000504702	4.20661	1.63014	6.97496	0.00826581	0.159917	up	C1RL	Ensembl	chr12	-	7094753	7097258
ENST00000504702	4.20661	1.63014	6.97496	0.00826581	0.159917	up	C1RL	Ensembl	chr12	-	7094753	7097258
ENST00000504702	4.20661	1.63014	6.97496	0.00826581	0.159917	up	C1RL	Ensembl	chr12	-	7094753	7097258
ENST00000504702	4.20661	1.63014	6.97496	0.00826581	0.159917	up	C1RL	Ensembl	chr12	-	7094753	7097258
ENST00000504702	4.20661	1.63014	6.97496	0.00826581	0.159917	up	C1RL	Ensembl	chr12	-	7094753	7097258
ENST00000534564	4.20319	1.66154	7.35383	0.00669199	0.141501	up	EED	Ensembl	chr11	+	86263944	86278554
ENST00000534564	4.20319	1.66154	7.35383	0.00669199	0.141501	up	EED	Ensembl	chr11	+	86263944	86278554
ENST00000534564	4.20319	1.66154	7.35383	0.00669199	0.141501	up	EED	Ensembl	chr11	+	86263944	86278554
ENST00000534564	4.20319	1.66154	7.35383	0.00669199	0.141501	up	EED	Ensembl	chr11	+	86263944	86278554
ENST00000534564	4.20319	1.66154	7.35383	0.00669199	0.141501	up	EED	Ensembl	chr11	+	86263944	86278554
ENST00000534564	4.20319	1.66154	7.35383	0.00669199	0.141501	up	EED	Ensembl	chr11	+	86263944	86278554
ENST00000543511	4.19404	1.62949	6.9563	0.00835244	0.161149	up	DDX11	Ensembl	chr12	+	31094294	31096873
ENST00000543511	4.19404	1.62949	6.9563	0.00835244	0.161149	up	DDX11	Ensembl	chr12	+	31094294	31096873
ENST00000543511	4.19404	1.62949	6.9563	0.00835244	0.161149	up	DDX11	Ensembl	chr12	+	31094294	31096873
ENST00000543511	4.19404	1.62949	6.9563	0.00835244	0.161149	up	DDX11	Ensembl	chr12	+	31094294	31096873
ENST00000422946	4.18928	1.90964	6.20003	0.0127748	0.206771	up	ABCC5-AS1	Ensembl	chr3	+	184006337	184011419
ENST00000422946	4.18928	1.90964	6.20003	0.0127748	0.206771	up	ABCC5-AS1	Ensembl	chr3	+	184006337	184011419
ENST00000641109	4.18928	1.90964	6.20003	0.0127748	0.206771	up	AC119674.2	Ensembl	chr1	-	56248284	56523864
ENST00000422946	4.18928	1.90964	6.20003	0.0127748	0.206771	up	ABCC5-AS1	Ensembl	chr3	+	184006337	184011419
ENST00000422946	4.18928	1.90964	6.20003	0.0127748	0.206771	up	ABCC5-AS1	Ensembl	chr3	+	184006337	184011419
ENST00000422946	4.18928	1.90964	6.20003	0.0127748	0.206771	up	ABCC5-AS1	Ensembl	chr3	+	184006337	184011419
ENST00000422946	4.18928	1.90964	6.20003	0.0127748	0.206771	up	ABCC5-AS1	Ensembl	chr3	+	184006337	184011419
ENST00000422946	4.18928	1.90964	6.20003	0.0127748	0.206771	up	ABCC5-AS1	Ensembl	chr3	+	184006337	184011419
ENST00000371206	4.18833	1.6278	7.08274	0.007783	0.154096	up	ENTPD1	Ensembl	chr10	+	95823235	95846396
ENST00000371206	4.18833	1.6278	7.08274	0.007783	0.154096	up	ENTPD1	Ensembl	chr10	+	95823235	95846396
ENST00000371206	4.18833	1.6278	7.08274	0.007783	0.154096	up	ENTPD1	Ensembl	chr10	+	95823235	95846396
ENST00000371206	4.18833	1.6278	7.08274	0.007783	0.154096	up	ENTPD1	Ensembl	chr10	+	95823235	95846396
ENST00000553366	4.1797	2.44362	7.67497	0.00559921	0.126052	up	FKBP1BP1	Ensembl	chr14	+	41742638	41742963
ENST00000553366	4.1797	2.44362	7.67497	0.00559921	0.126052	up	FKBP1BP1	Ensembl	chr14	+	41742638	41742963
ENST00000553366	4.1797	2.44362	7.67497	0.00559921	0.126052	up	FKBP1BP1	Ensembl	chr14	+	41742638	41742963
ENST00000618652	4.17849	1.66309	6.9171	0.00853752	0.163928	up	MLLT6	Ensembl	chr17	+	38709079	38715677
ENST00000618652	4.17849	1.66309	6.9171	0.00853752	0.163928	up	MLLT6	Ensembl	chr17	+	38709079	38715677
ENST00000604678	4.1771	1.98099	5.74269	0.0165574	0.242903	up	AL358335.3	Ensembl	chr14	-	48319067	48319394
ENST00000527005	4.17023	3.54845	16.5429	4.75611e-05	0.00391298	up	HBS1L	Ensembl	chr6	-	134964628	134983573
ENST00000527005	4.17023	3.54845	16.5429	4.75611e-05	0.00391298	up	HBS1L	Ensembl	chr6	-	134964628	134983573
ENST00000527005	4.17023	3.54845	16.5429	4.75611e-05	0.00391298	up	HBS1L	Ensembl	chr6	-	134964628	134983573
ENST00000527005	4.17023	3.54845	16.5429	4.75611e-05	0.00391298	up	HBS1L	Ensembl	chr6	-	134964628	134983573
ENST00000527005	4.17023	3.54845	16.5429	4.75611e-05	0.00391298	up	HBS1L	Ensembl	chr6	-	134964628	134983573
ENST00000527005	4.17023	3.54845	16.5429	4.75611e-05	0.00391298	up	HBS1L	Ensembl	chr6	-	134964628	134983573
ENST00000468426	4.1697	1.6209	7.16366	0.00743954	0.149911	up	ATP2B2	Ensembl	chr3	-	10328810	10332324
ENST00000468426	4.1697	1.6209	7.16366	0.00743954	0.149911	up	ATP2B2	Ensembl	chr3	-	10328810	10332324
ENST00000468426	4.1697	1.6209	7.16366	0.00743954	0.149911	up	ATP2B2	Ensembl	chr3	-	10328810	10332324
ENST00000468426	4.1697	1.6209	7.16366	0.00743954	0.149911	up	ATP2B2	Ensembl	chr3	-	10328810	10332324
ENST00000468426	4.1697	1.6209	7.16366	0.00743954	0.149911	up	ATP2B2	Ensembl	chr3	-	10328810	10332324
ENST00000468426	4.1697	1.6209	7.16366	0.00743954	0.149911	up	ATP2B2	Ensembl	chr3	-	10328810	10332324
ENST00000468426	4.1697	1.6209	7.16366	0.00743954	0.149911	up	ATP2B2	Ensembl	chr3	-	10328810	10332324
ENST00000468426	4.1697	1.6209	7.16366	0.00743954	0.149911	up	ATP2B2	Ensembl	chr3	-	10328810	10332324
ENST00000468426	4.1697	1.6209	7.16366	0.00743954	0.149911	up	ATP2B2	Ensembl	chr3	-	10328810	10332324
ENST00000468426	4.1697	1.6209	7.16366	0.00743954	0.149911	up	ATP2B2	Ensembl	chr3	-	10328810	10332324
ENST00000468426	4.1697	1.6209	7.16366	0.00743954	0.149911	up	ATP2B2	Ensembl	chr3	-	10328810	10332324
ENST00000468426	4.1697	1.6209	7.16366	0.00743954	0.149911	up	ATP2B2	Ensembl	chr3	-	10328810	10332324
ENST00000449457	4.16857	4.32192	37.8162	7.77328e-10	4.22089e-07	up	LINC02561	Ensembl	chr10	-	5266032	5271236
ENST00000641054	4.16192	1.67212	6.84809	0.00887362	0.167721	up	AC013470.2	Ensembl	chr7	+	12469620	12542222
ENST00000641054	4.16192	1.67212	6.84809	0.00887362	0.167721	up	AC013470.2	Ensembl	chr7	+	12469620	12542222
ENST00000641054	4.16192	1.67212	6.84809	0.00887362	0.167721	up	AC013470.2	Ensembl	chr7	+	12469620	12542222
ENST00000419731	4.16125	2.35668	10.5597	0.00115582	0.0429085	up	YPEL5P1	Ensembl	chr1	-	182182729	182183096
ENST00000476929	4.16053	1.98151	5.72238	0.01675	0.244516	up	IL1RAP	Ensembl	chr3	+	190516218	190520560
ENST00000476929	4.16053	1.98151	5.72238	0.01675	0.244516	up	IL1RAP	Ensembl	chr3	+	190516218	190520560
ENST00000476929	4.16053	1.98151	5.72238	0.01675	0.244516	up	IL1RAP	Ensembl	chr3	+	190516218	190520560
ENST00000476929	4.16053	1.98151	5.72238	0.01675	0.244516	up	IL1RAP	Ensembl	chr3	+	190516218	190520560
ENST00000476929	4.16053	1.98151	5.72238	0.01675	0.244516	up	IL1RAP	Ensembl	chr3	+	190516218	190520560
ENST00000476929	4.16053	1.98151	5.72238	0.01675	0.244516	up	IL1RAP	Ensembl	chr3	+	190516218	190520560
ENST00000476929	4.16053	1.98151	5.72238	0.01675	0.244516	up	IL1RAP	Ensembl	chr3	+	190516218	190520560
ENST00000476929	4.16053	1.98151	5.72238	0.01675	0.244516	up	IL1RAP	Ensembl	chr3	+	190516218	190520560
ENST00000605464	4.16004	1.90703	6.57075	0.0103668	0.183083	up	CICP24	Ensembl	chr7	-	63768256	63771047
ENST00000402115	4.15859	1.62616	7.02912	0.00801946	0.157083	up	AC073316.1	Ensembl	chr7	-	3140499	3158571
ENST00000508856	4.15525	2.16881	8.79334	0.00302331	0.0824888	up	AC106872.5	Ensembl	chr4	-	164968586	164970002
ENST00000447387	4.1535	1.79521	6.31177	0.0119939	0.198532	up	VN1R34P	Ensembl	chr7	-	63934448	63935331
ENST00000438210	4.14598	1.62086	6.7951	0.00914087	0.170474	up	AL663070.1	Ensembl	chr1	+	39962679	39963404
ENST00000438210	4.14598	1.62086	6.7951	0.00914087	0.170474	up	AL663070.1	Ensembl	chr1	+	39962679	39963404
ENST00000438210	4.14598	1.62086	6.7951	0.00914087	0.170474	up	AL663070.1	Ensembl	chr1	+	39962679	39963404
ENST00000438210	4.14598	1.62086	6.7951	0.00914087	0.170474	up	AL663070.1	Ensembl	chr1	+	39962679	39963404
ENST00000502488	4.14439	2.20073	8.38206	0.00378942	0.0969373	up	AC004066.1	Ensembl	chr4	-	105526595	105527397
ENST00000602827	4.1415	1.87056	6.76816	0.00927987	0.172253	up	AL049840.5	Ensembl	chr14	+	103687575	103688127
ENST00000602827	4.1415	1.87056	6.76816	0.00927987	0.172253	up	AL049840.5	Ensembl	chr14	+	103687575	103688127
ENST00000602827	4.1415	1.87056	6.76816	0.00927987	0.172253	up	AL049840.5	Ensembl	chr14	+	103687575	103688127
ENST00000602827	4.1415	1.87056	6.76816	0.00927987	0.172253	up	AL049840.5	Ensembl	chr14	+	103687575	103688127
ENST00000602827	4.1415	1.87056	6.76816	0.00927987	0.172253	up	AL049840.5	Ensembl	chr14	+	103687575	103688127
ENST00000602827	4.1415	1.87056	6.76816	0.00927987	0.172253	up	AL049840.5	Ensembl	chr14	+	103687575	103688127
ENST00000602827	4.1415	1.87056	6.76816	0.00927987	0.172253	up	AL049840.5	Ensembl	chr14	+	103687575	103688127
ENST00000602827	4.1415	1.87056	6.76816	0.00927987	0.172253	up	AL049840.5	Ensembl	chr14	+	103687575	103688127
ENST00000602827	4.1415	1.87056	6.76816	0.00927987	0.172253	up	AL049840.5	Ensembl	chr14	+	103687575	103688127
ENST00000602827	4.1415	1.87056	6.76816	0.00927987	0.172253	up	AL049840.5	Ensembl	chr14	+	103687575	103688127
ENST00000602827	4.1415	1.87056	6.76816	0.00927987	0.172253	up	AL049840.5	Ensembl	chr14	+	103687575	103688127
ENST00000623251	4.13997	1.67542	6.04885	0.0139153	0.217616	up	AL732618.1	Ensembl	chr1	-	72979013	72979314
ENST00000521438	4.1399	4.20082	24.9267	5.95523e-07	0.000108271	up	NDRG1	Ensembl	chr8	-	133237175	133241527
ENST00000521438	4.1399	4.20082	24.9267	5.95523e-07	0.000108271	up	NDRG1	Ensembl	chr8	-	133237175	133241527
ENST00000521438	4.1399	4.20082	24.9267	5.95523e-07	0.000108271	up	NDRG1	Ensembl	chr8	-	133237175	133241527
ENST00000521438	4.1399	4.20082	24.9267	5.95523e-07	0.000108271	up	NDRG1	Ensembl	chr8	-	133237175	133241527
ENST00000521438	4.1399	4.20082	24.9267	5.95523e-07	0.000108271	up	NDRG1	Ensembl	chr8	-	133237175	133241527
ENST00000521438	4.1399	4.20082	24.9267	5.95523e-07	0.000108271	up	NDRG1	Ensembl	chr8	-	133237175	133241527
ENST00000630958	4.13907	6.90255	63.0138	2.05263e-15	3.7997e-12	up	WASF3-AS1	Ensembl	chr13	-	26618784	26641341
ENST00000630958	4.13907	6.90255	63.0138	2.05263e-15	3.7997e-12	up	WASF3-AS1	Ensembl	chr13	-	26618784	26641341
ENST00000525812	4.13291	1.71432	6.67348	0.00978581	0.177518	up	RPUSD4	Ensembl	chr11	-	126209550	126211297
ENST00000525812	4.13291	1.71432	6.67348	0.00978581	0.177518	up	RPUSD4	Ensembl	chr11	-	126209550	126211297
ENST00000525812	4.13291	1.71432	6.67348	0.00978581	0.177518	up	RPUSD4	Ensembl	chr11	-	126209550	126211297
ENST00000528546	4.13219	1.58323	6.85367	0.00884593	0.167454	up	AC136443.2	Ensembl	chr16	-	14766401	14770075
ENST00000432393	4.12208	2.13778	9.84426	0.00170363	0.0570203	up	RPL12P17	Ensembl	chr2	-	208057247	208057745
ENST00000465600	4.11342	1.66908	6.74266	0.00941344	0.173624	up	TACC2	Ensembl	chr10	+	122246472	122254540
ENST00000465600	4.11342	1.66908	6.74266	0.00941344	0.173624	up	TACC2	Ensembl	chr10	+	122246472	122254540
ENST00000465600	4.11342	1.66908	6.74266	0.00941344	0.173624	up	TACC2	Ensembl	chr10	+	122246472	122254540
ENST00000465600	4.11342	1.66908	6.74266	0.00941344	0.173624	up	TACC2	Ensembl	chr10	+	122246472	122254540
ENST00000465600	4.11342	1.66908	6.74266	0.00941344	0.173624	up	TACC2	Ensembl	chr10	+	122246472	122254540
ENST00000465600	4.11342	1.66908	6.74266	0.00941344	0.173624	up	TACC2	Ensembl	chr10	+	122246472	122254540
ENST00000465600	4.11342	1.66908	6.74266	0.00941344	0.173624	up	TACC2	Ensembl	chr10	+	122246472	122254540
ENST00000465600	4.11342	1.66908	6.74266	0.00941344	0.173624	up	TACC2	Ensembl	chr10	+	122246472	122254540
ENST00000465600	4.11342	1.66908	6.74266	0.00941344	0.173624	up	TACC2	Ensembl	chr10	+	122246472	122254540
ENST00000465600	4.11342	1.66908	6.74266	0.00941344	0.173624	up	TACC2	Ensembl	chr10	+	122246472	122254540
ENST00000465600	4.11342	1.66908	6.74266	0.00941344	0.173624	up	TACC2	Ensembl	chr10	+	122246472	122254540
ENST00000465600	4.11342	1.66908	6.74266	0.00941344	0.173624	up	TACC2	Ensembl	chr10	+	122246472	122254540
ENST00000465600	4.11342	1.66908	6.74266	0.00941344	0.173624	up	TACC2	Ensembl	chr10	+	122246472	122254540
ENST00000465600	4.11342	1.66908	6.74266	0.00941344	0.173624	up	TACC2	Ensembl	chr10	+	122246472	122254540
ENST00000465600	4.11342	1.66908	6.74266	0.00941344	0.173624	up	TACC2	Ensembl	chr10	+	122246472	122254540
ENST00000508336	4.10916	1.71722	6.03013	0.0140637	0.218771	up	NOL8P1	Ensembl	chr4	-	165547531	165551060
ENST00000565822	4.10473	1.74915	6.29355	0.0121178	0.19952	up	AC009154.1	Ensembl	chr16	+	86646300	86668923
ENST00000399387	4.10081	4.18794	19.1829	1.18774e-05	0.00127291	up	LINC01551	Ensembl	chr14	+	28772703	28793234
ENST00000486613	4.10008	1.79578	6.33679	0.0118258	0.197675	up	NONO	Ensembl	chrX	+	71283693	71294130
ENST00000486613	4.10008	1.79578	6.33679	0.0118258	0.197675	up	NONO	Ensembl	chrX	+	71283693	71294130
ENST00000486613	4.10008	1.79578	6.33679	0.0118258	0.197675	up	NONO	Ensembl	chrX	+	71283693	71294130
ENST00000486613	4.10008	1.79578	6.33679	0.0118258	0.197675	up	NONO	Ensembl	chrX	+	71283693	71294130
ENST00000486613	4.10008	1.79578	6.33679	0.0118258	0.197675	up	NONO	Ensembl	chrX	+	71283693	71294130
ENST00000486613	4.10008	1.79578	6.33679	0.0118258	0.197675	up	NONO	Ensembl	chrX	+	71283693	71294130
ENST00000486613	4.10008	1.79578	6.33679	0.0118258	0.197675	up	NONO	Ensembl	chrX	+	71283693	71294130
ENST00000486613	4.10008	1.79578	6.33679	0.0118258	0.197675	up	NONO	Ensembl	chrX	+	71283693	71294130
ENST00000486613	4.10008	1.79578	6.33679	0.0118258	0.197675	up	NONO	Ensembl	chrX	+	71283693	71294130
ENST00000403865	4.09847	1.6232	6.89656	0.00863618	0.165044	up	MAPK6PS3	Ensembl	chr13	-	42068931	42071093
ENST00000403865	4.09847	1.6232	6.89656	0.00863618	0.165044	up	MAPK6PS3	Ensembl	chr13	-	42068931	42071093
ENST00000403865	4.09847	1.6232	6.89656	0.00863618	0.165044	up	MAPK6PS3	Ensembl	chr13	-	42068931	42071093
ENST00000505509	4.09402	1.94612	5.56162	0.0183584	0.257715	up	MARCH11	Ensembl	chr5	-	16090886	16180762
ENST00000520536	4.09402	1.94612	5.56162	0.0183584	0.257715	up	CCAR2	Ensembl	chr8	+	22618156	22620964
ENST00000520536	4.09402	1.94612	5.56162	0.0183584	0.257715	up	CCAR2	Ensembl	chr8	+	22618156	22620964
ENST00000520536	4.09402	1.94612	5.56162	0.0183584	0.257715	up	CCAR2	Ensembl	chr8	+	22618156	22620964
ENST00000520536	4.09402	1.94612	5.56162	0.0183584	0.257715	up	CCAR2	Ensembl	chr8	+	22618156	22620964
ENST00000520536	4.09402	1.94612	5.56162	0.0183584	0.257715	up	CCAR2	Ensembl	chr8	+	22618156	22620964
ENST00000543023	4.09402	1.94612	5.56162	0.0183584	0.257715	up	ORAOV1	Ensembl	chr11	-	69673221	69675295
ENST00000520536	4.09402	1.94612	5.56162	0.0183584	0.257715	up	CCAR2	Ensembl	chr8	+	22618156	22620964
ENST00000543023	4.09402	1.94612	5.56162	0.0183584	0.257715	up	ORAOV1	Ensembl	chr11	-	69673221	69675295
ENST00000543023	4.09402	1.94612	5.56162	0.0183584	0.257715	up	ORAOV1	Ensembl	chr11	-	69673221	69675295
ENST00000520536	4.09402	1.94612	5.56162	0.0183584	0.257715	up	CCAR2	Ensembl	chr8	+	22618156	22620964
ENST00000520536	4.09402	1.94612	5.56162	0.0183584	0.257715	up	CCAR2	Ensembl	chr8	+	22618156	22620964
ENST00000543023	4.09402	1.94612	5.56162	0.0183584	0.257715	up	ORAOV1	Ensembl	chr11	-	69673221	69675295
ENST00000505509	4.09402	1.94612	5.56162	0.0183584	0.257715	up	MARCH11	Ensembl	chr5	-	16090886	16180762
ENST00000543023	4.09402	1.94612	5.56162	0.0183584	0.257715	up	ORAOV1	Ensembl	chr11	-	69673221	69675295
ENST00000543023	4.09402	1.94612	5.56162	0.0183584	0.257715	up	ORAOV1	Ensembl	chr11	-	69673221	69675295
ENST00000641457	4.09116	1.71228	6.12111	0.0133577	0.212496	up	SAMMSON	Ensembl	chr3	+	69999732	70075385
ENST00000547218	4.09031	1.67529	5.92191	0.0149537	0.227341	up	AC123904.3	Ensembl	chr12	-	74728037	74728851
ENST00000521323	4.08814	2.16981	8.08841	0.00445491	0.108834	up	IL7	Ensembl	chr8	-	78797833	78805120
ENST00000521323	4.08814	2.16981	8.08841	0.00445491	0.108834	up	IL7	Ensembl	chr8	-	78797833	78805120
ENST00000521323	4.08814	2.16981	8.08841	0.00445491	0.108834	up	IL7	Ensembl	chr8	-	78797833	78805120
ENST00000521323	4.08814	2.16981	8.08841	0.00445491	0.108834	up	IL7	Ensembl	chr8	-	78797833	78805120
ENST00000521323	4.08814	2.16981	8.08841	0.00445491	0.108834	up	IL7	Ensembl	chr8	-	78797833	78805120
ENST00000422150	4.0864	1.71067	6.13773	0.0132327	0.211334	up	AL137071.1	Ensembl	chr9	+	3875583	3878809
ENST00000422150	4.0864	1.71067	6.13773	0.0132327	0.211334	up	AL137071.1	Ensembl	chr9	+	3875583	3878809
ENST00000414718	4.08334	2.58456	9.86849	0.00168133	0.0564952	up	PA2G4P2	Ensembl	chr20	+	12380055	12381255
ENST00000488229	4.08282	2.18955	9.81245	0.00173334	0.0576719	up	RPSAP4	Ensembl	chr14	+	94726287	94727175
ENST00000430770	4.0821	2.34463	8.99172	0.00271205	0.0769138	up	AL450344.3	Ensembl	chr6	+	150600833	150605850
ENST00000363880	4.07798	1.58212	6.62151	0.0100754	0.180425	up	RF00019	Ensembl	chr18	+	21724118	21724229
ENST00000642218	4.07507	4.45556	11.6487	0.000642491	0.0278371	up	SOX2-OT	Ensembl	chr3	+	181698643	181740765
ENST00000476701	4.06625	2.10186	9.63215	0.00191201	0.0615059	up	SDK1	Ensembl	chr7	+	4129684	4269000
ENST00000476701	4.06625	2.10186	9.63215	0.00191201	0.0615059	up	SDK1	Ensembl	chr7	+	4129684	4269000
ENST00000476701	4.06625	2.10186	9.63215	0.00191201	0.0615059	up	SDK1	Ensembl	chr7	+	4129684	4269000
ENST00000461801	4.06433	2.13394	9.7867	0.00175779	0.0581054	up	FXR1	Ensembl	chr3	+	180933035	180935196
ENST00000461801	4.06433	2.13394	9.7867	0.00175779	0.0581054	up	FXR1	Ensembl	chr3	+	180933035	180935196
ENST00000461801	4.06433	2.13394	9.7867	0.00175779	0.0581054	up	FXR1	Ensembl	chr3	+	180933035	180935196
ENST00000461801	4.06433	2.13394	9.7867	0.00175779	0.0581054	up	FXR1	Ensembl	chr3	+	180933035	180935196
ENST00000461801	4.06433	2.13394	9.7867	0.00175779	0.0581054	up	FXR1	Ensembl	chr3	+	180933035	180935196
ENST00000461801	4.06433	2.13394	9.7867	0.00175779	0.0581054	up	FXR1	Ensembl	chr3	+	180933035	180935196
ENST00000461801	4.06433	2.13394	9.7867	0.00175779	0.0581054	up	FXR1	Ensembl	chr3	+	180933035	180935196
ENST00000461801	4.06433	2.13394	9.7867	0.00175779	0.0581054	up	FXR1	Ensembl	chr3	+	180933035	180935196
ENST00000461801	4.06433	2.13394	9.7867	0.00175779	0.0581054	up	FXR1	Ensembl	chr3	+	180933035	180935196
ENST00000461801	4.06433	2.13394	9.7867	0.00175779	0.0581054	up	FXR1	Ensembl	chr3	+	180933035	180935196
ENST00000461801	4.06433	2.13394	9.7867	0.00175779	0.0581054	up	FXR1	Ensembl	chr3	+	180933035	180935196
ENST00000529157	4.06407	1.78638	6.6088	0.0101476	0.181096	up	DEFB108B	Ensembl	chr11	+	71834711	71837710
ENST00000494318	4.05696	2.57683	13.0147	0.00030906	0.0162616	up	HNF4G	Ensembl	chr8	+	75407913	75527134
ENST00000565473	4.05648	1.71634	5.9907	0.0143815	0.222037	up	AP003096.1	Ensembl	chr11	-	68615744	68616447
ENST00000443258	4.05168	1.71001	6.07042	0.0137464	0.216064	up	FAHD2CP	Ensembl	chr2	+	96010613	96023380
ENST00000443258	4.05168	1.71001	6.07042	0.0137464	0.216064	up	FAHD2CP	Ensembl	chr2	+	96010613	96023380
ENST00000443258	4.05168	1.71001	6.07042	0.0137464	0.216064	up	FAHD2CP	Ensembl	chr2	+	96010613	96023380
ENST00000476264	4.04816	1.67253	6.34703	0.0117578	0.19689	up	IFT172	Ensembl	chr2	-	27472342	27489733
ENST00000476264	4.04816	1.67253	6.34703	0.0117578	0.19689	up	IFT172	Ensembl	chr2	-	27472342	27489733
ENST00000476264	4.04816	1.67253	6.34703	0.0117578	0.19689	up	IFT172	Ensembl	chr2	-	27472342	27489733
ENST00000460288	4.047	1.62799	6.19461	0.012814	0.207083	up	CRYGS	Ensembl	chr3	-	186538598	186540520
ENST00000460288	4.047	1.62799	6.19461	0.012814	0.207083	up	CRYGS	Ensembl	chr3	-	186538598	186540520
ENST00000428456	4.04607	1.58228	6.36182	0.0116602	0.195739	up	Z82205.1	Ensembl	chrX	-	132907278	132907575
ENST00000428456	4.04607	1.58228	6.36182	0.0116602	0.195739	up	Z82205.1	Ensembl	chrX	-	132907278	132907575
ENST00000428456	4.04607	1.58228	6.36182	0.0116602	0.195739	up	Z82205.1	Ensembl	chrX	-	132907278	132907575
ENST00000428456	4.04607	1.58228	6.36182	0.0116602	0.195739	up	Z82205.1	Ensembl	chrX	-	132907278	132907575
ENST00000428456	4.04607	1.58228	6.36182	0.0116602	0.195739	up	Z82205.1	Ensembl	chrX	-	132907278	132907575
ENST00000588197	4.03928	2.22579	8.92415	0.00281425	0.0789227	up	AP001029.2	Ensembl	chr18	+	12442971	12447798
ENST00000588197	4.03928	2.22579	8.92415	0.00281425	0.0789227	up	AP001029.2	Ensembl	chr18	+	12442971	12447798
ENST00000504954	4.03644	1.66613	6.53611	0.0105706	0.185222	up	UGT3A2	Ensembl	chr5	-	36039659	36071358
ENST00000504954	4.03644	1.66613	6.53611	0.0105706	0.185222	up	UGT3A2	Ensembl	chr5	-	36039659	36071358
ENST00000504954	4.03644	1.66613	6.53611	0.0105706	0.185222	up	UGT3A2	Ensembl	chr5	-	36039659	36071358
ENST00000479866	4.02896	1.57508	6.7151	0.00956001	0.175691	up	RAPGEF3	Ensembl	chr12	-	47737255	47758838
ENST00000479866	4.02896	1.57508	6.7151	0.00956001	0.175691	up	RAPGEF3	Ensembl	chr12	-	47737255	47758838
ENST00000479866	4.02896	1.57508	6.7151	0.00956001	0.175691	up	RAPGEF3	Ensembl	chr12	-	47737255	47758838
ENST00000479866	4.02896	1.57508	6.7151	0.00956001	0.175691	up	RAPGEF3	Ensembl	chr12	-	47737255	47758838
ENST00000479866	4.02896	1.57508	6.7151	0.00956001	0.175691	up	RAPGEF3	Ensembl	chr12	-	47737255	47758838
ENST00000479866	4.02896	1.57508	6.7151	0.00956001	0.175691	up	RAPGEF3	Ensembl	chr12	-	47737255	47758838
ENST00000479866	4.02896	1.57508	6.7151	0.00956001	0.175691	up	RAPGEF3	Ensembl	chr12	-	47737255	47758838
ENST00000479866	4.02896	1.57508	6.7151	0.00956001	0.175691	up	RAPGEF3	Ensembl	chr12	-	47737255	47758838
ENST00000479866	4.02896	1.57508	6.7151	0.00956001	0.175691	up	RAPGEF3	Ensembl	chr12	-	47737255	47758838
ENST00000479866	4.02896	1.57508	6.7151	0.00956001	0.175691	up	RAPGEF3	Ensembl	chr12	-	47737255	47758838
ENST00000440950	4.02603	2.91728	17.1615	3.43319e-05	0.00300681	up	AC092568.1	Ensembl	chr2	+	103494240	103495842
ENST00000456775	4.0229	1.58612	5.91478	0.0150144	0.227681	up	ST7-AS1	Ensembl	chr7	-	116952445	116954334
ENST00000456775	4.0229	1.58612	5.91478	0.0150144	0.227681	up	ST7-AS1	Ensembl	chr7	-	116952445	116954334
ENST00000456775	4.0229	1.58612	5.91478	0.0150144	0.227681	up	ST7-AS1	Ensembl	chr7	-	116952445	116954334
ENST00000456775	4.0229	1.58612	5.91478	0.0150144	0.227681	up	ST7-AS1	Ensembl	chr7	-	116952445	116954334
ENST00000456775	4.0229	1.58612	5.91478	0.0150144	0.227681	up	ST7-AS1	Ensembl	chr7	-	116952445	116954334
ENST00000456775	4.0229	1.58612	5.91478	0.0150144	0.227681	up	ST7-AS1	Ensembl	chr7	-	116952445	116954334
ENST00000456775	4.0229	1.58612	5.91478	0.0150144	0.227681	up	ST7-AS1	Ensembl	chr7	-	116952445	116954334
ENST00000427063	4.01904	1.83539	5.76733	0.0163268	0.241171	up	SVIL-AS1	Ensembl	chr10	+	29409571	29422372
ENST00000511793	4.01904	1.83539	5.76733	0.0163268	0.241171	up	AC010486.1	Ensembl	chr5	-	85420027	85420451
ENST00000603487	4.01753	1.66633	6.32898	0.011878	0.197765	up	SMC2-AS1	Ensembl	chr9	-	104080023	104092474
ENST00000453361	4.01678	2.09912	8.58194	0.00339513	0.089609	up	SATB1-AS1	Ensembl	chr3	+	18745743	18747491
ENST00000452576	4.01177	2.47258	8.85467	0.0029234	0.0807156	up	VWDE	Ensembl	chr7	-	12330917	12403941
ENST00000452576	4.01177	2.47258	8.85467	0.0029234	0.0807156	up	VWDE	Ensembl	chr7	-	12330917	12403941
ENST00000452576	4.01177	2.47258	8.85467	0.0029234	0.0807156	up	VWDE	Ensembl	chr7	-	12330917	12403941
ENST00000395360	4.0096	2.072	8.79418	0.00302193	0.0824888	up	RAPGEF3	Ensembl	chr12	-	47737255	47744906
ENST00000395360	4.0096	2.072	8.79418	0.00302193	0.0824888	up	RAPGEF3	Ensembl	chr12	-	47737255	47744906
ENST00000395360	4.0096	2.072	8.79418	0.00302193	0.0824888	up	RAPGEF3	Ensembl	chr12	-	47737255	47744906
ENST00000395360	4.0096	2.072	8.79418	0.00302193	0.0824888	up	RAPGEF3	Ensembl	chr12	-	47737255	47744906
ENST00000395360	4.0096	2.072	8.79418	0.00302193	0.0824888	up	RAPGEF3	Ensembl	chr12	-	47737255	47744906
ENST00000395360	4.0096	2.072	8.79418	0.00302193	0.0824888	up	RAPGEF3	Ensembl	chr12	-	47737255	47744906
ENST00000509750	4.00865	3.09384	14.7923	0.000120026	0.00778352	up	AC022447.2	Ensembl	chr5	+	31657217	31665067
ENST00000572103	4.00637	1.66073	6.29876	0.0120822	0.199291	up	AL354943.1	Ensembl	chr6	+	70693838	70694619
ENST00000572103	4.00637	1.66073	6.29876	0.0120822	0.199291	up	AL354943.1	Ensembl	chr6	+	70693838	70694619
ENST00000572103	4.00637	1.66073	6.29876	0.0120822	0.199291	up	AL354943.1	Ensembl	chr6	+	70693838	70694619
ENST00000572103	4.00637	1.66073	6.29876	0.0120822	0.199291	up	AL354943.1	Ensembl	chr6	+	70693838	70694619
ENST00000417397	4.0054	2.61107	9.61337	0.00193166	0.0620416	up	AL022334.1	Ensembl	chr22	-	35501860	35503586
ENST00000531432	4.00536	1.91039	5.37076	0.020477	0.275042	up	PPP6R3	Ensembl	chr11	+	68558195	68564407
ENST00000437762	4.00536	1.91039	5.37076	0.020477	0.275042	up	RBPMS2P1	Ensembl	chr6	-	73157516	73158139
ENST00000437762	4.00536	1.91039	5.37076	0.020477	0.275042	up	RBPMS2P1	Ensembl	chr6	-	73157516	73158139
ENST00000437762	4.00536	1.91039	5.37076	0.020477	0.275042	up	RBPMS2P1	Ensembl	chr6	-	73157516	73158139
ENST00000437762	4.00536	1.91039	5.37076	0.020477	0.275042	up	RBPMS2P1	Ensembl	chr6	-	73157516	73158139
ENST00000437762	4.00536	1.91039	5.37076	0.020477	0.275042	up	RBPMS2P1	Ensembl	chr6	-	73157516	73158139
ENST00000531432	4.00536	1.91039	5.37076	0.020477	0.275042	up	PPP6R3	Ensembl	chr11	+	68558195	68564407
ENST00000437762	4.00536	1.91039	5.37076	0.020477	0.275042	up	RBPMS2P1	Ensembl	chr6	-	73157516	73158139
ENST00000531432	4.00536	1.91039	5.37076	0.020477	0.275042	up	PPP6R3	Ensembl	chr11	+	68558195	68564407
ENST00000531432	4.00536	1.91039	5.37076	0.020477	0.275042	up	PPP6R3	Ensembl	chr11	+	68558195	68564407
ENST00000531432	4.00536	1.91039	5.37076	0.020477	0.275042	up	PPP6R3	Ensembl	chr11	+	68558195	68564407
ENST00000531432	4.00536	1.91039	5.37076	0.020477	0.275042	up	PPP6R3	Ensembl	chr11	+	68558195	68564407
ENST00000531432	4.00536	1.91039	5.37076	0.020477	0.275042	up	PPP6R3	Ensembl	chr11	+	68558195	68564407
ENST00000531432	4.00536	1.91039	5.37076	0.020477	0.275042	up	PPP6R3	Ensembl	chr11	+	68558195	68564407
ENST00000437762	4.00536	1.91039	5.37076	0.020477	0.275042	up	RBPMS2P1	Ensembl	chr6	-	73157516	73158139
ENST00000531432	4.00536	1.91039	5.37076	0.020477	0.275042	up	PPP6R3	Ensembl	chr11	+	68558195	68564407
ENST00000437762	4.00536	1.91039	5.37076	0.020477	0.275042	up	RBPMS2P1	Ensembl	chr6	-	73157516	73158139
ENST00000437762	4.00536	1.91039	5.37076	0.020477	0.275042	up	RBPMS2P1	Ensembl	chr6	-	73157516	73158139
ENST00000531432	4.00536	1.91039	5.37076	0.020477	0.275042	up	PPP6R3	Ensembl	chr11	+	68558195	68564407
ENST00000586160	4.00272	4.37621	33.2241	8.21267e-09	2.95983e-06	up	CYGB	Ensembl	chr17	-	76528056	76528993
ENST00000586160	4.00272	4.37621	33.2241	8.21267e-09	2.95983e-06	up	CYGB	Ensembl	chr17	-	76528056	76528993
ENST00000586160	4.00272	4.37621	33.2241	8.21267e-09	2.95983e-06	up	CYGB	Ensembl	chr17	-	76528056	76528993
ENST00000586160	4.00272	4.37621	33.2241	8.21267e-09	2.95983e-06	up	CYGB	Ensembl	chr17	-	76528056	76528993
ENST00000520072	4.00032	1.77682	6.24312	0.0124676	0.203179	up	MYOM2	Ensembl	chr8	+	2118864	2140818
ENST00000520072	4.00032	1.77682	6.24312	0.0124676	0.203179	up	MYOM2	Ensembl	chr8	+	2118864	2140818
ENST00000451950	3.99393	1.67416	5.78621	0.0161524	0.239202	up	AC234782.1	Ensembl	chrX	+	103928098	103929017
ENST00000471402	3.99271	2.39532	9.35994	0.0022178	0.0669531	up	RPL7P49	Ensembl	chr17	-	76430416	76431124
ENST00000477381	3.98932	1.91087	5.3517	0.0207021	0.27652	up	ERC2	Ensembl	chr3	-	56433788	56434747
ENST00000477381	3.98932	1.91087	5.3517	0.0207021	0.27652	up	ERC2	Ensembl	chr3	-	56433788	56434747
ENST00000435557	3.9836	2.42087	6.31633	0.0119631	0.198489	up	AC007179.2	Ensembl	chr2	-	59669215	59733331
ENST00000508836	3.98291	1.71748	5.69941	0.0169706	0.246627	up	C4orf46	Ensembl	chr4	-	158668924	158672255
ENST00000508836	3.98291	1.71748	5.69941	0.0169706	0.246627	up	C4orf46	Ensembl	chr4	-	158668924	158672255
ENST00000508836	3.98291	1.71748	5.69941	0.0169706	0.246627	up	C4orf46	Ensembl	chr4	-	158668924	158672255
ENST00000508836	3.98291	1.71748	5.69941	0.0169706	0.246627	up	C4orf46	Ensembl	chr4	-	158668924	158672255
ENST00000522667	3.97732	1.63221	5.56418	0.0183316	0.257715	up	CCDC26	Ensembl	chr8	-	129679134	129683679
ENST00000465356	3.97442	2.75431	12.987	0.000313665	0.0163988	up	PCNT	Ensembl	chr21	+	46440993	46443172
ENST00000465356	3.97442	2.75431	12.987	0.000313665	0.0163988	up	PCNT	Ensembl	chr21	+	46440993	46443172
ENST00000507441	3.97364	2.16905	7.79176	0.0052485	0.121377	up	CCDC34P1	Ensembl	chr4	+	112068009	112068526
ENST00000565615	3.96824	2.58776	8.16605	0.00426818	0.105538	up	LRRC7	Ensembl	chr1	+	70141381	70144364
ENST00000416150	3.96158	1.57848	5.84164	0.0156513	0.234133	up	INHBA	Ensembl	chr7	-	41667167	41705335
ENST00000416150	3.96158	1.57848	5.84164	0.0156513	0.234133	up	INHBA	Ensembl	chr7	-	41667167	41705335
ENST00000416150	3.96158	1.57848	5.84164	0.0156513	0.234133	up	INHBA	Ensembl	chr7	-	41667167	41705335
ENST00000636892	3.95727	1.57859	5.83684	0.015694	0.234632	up	ALDH7A1	Ensembl	chr5	-	126567809	126571137
ENST00000636892	3.95727	1.57859	5.83684	0.015694	0.234632	up	ALDH7A1	Ensembl	chr5	-	126567809	126571137
ENST00000636892	3.95727	1.57859	5.83684	0.015694	0.234632	up	ALDH7A1	Ensembl	chr5	-	126567809	126571137
ENST00000636892	3.95727	1.57859	5.83684	0.015694	0.234632	up	ALDH7A1	Ensembl	chr5	-	126567809	126571137
ENST00000636892	3.95727	1.57859	5.83684	0.015694	0.234632	up	ALDH7A1	Ensembl	chr5	-	126567809	126571137
ENST00000636892	3.95727	1.57859	5.83684	0.015694	0.234632	up	ALDH7A1	Ensembl	chr5	-	126567809	126571137
ENST00000636892	3.95727	1.57859	5.83684	0.015694	0.234632	up	ALDH7A1	Ensembl	chr5	-	126567809	126571137
ENST00000636892	3.95727	1.57859	5.83684	0.015694	0.234632	up	ALDH7A1	Ensembl	chr5	-	126567809	126571137
ENST00000636892	3.95727	1.57859	5.83684	0.015694	0.234632	up	ALDH7A1	Ensembl	chr5	-	126567809	126571137
ENST00000636892	3.95727	1.57859	5.83684	0.015694	0.234632	up	ALDH7A1	Ensembl	chr5	-	126567809	126571137
ENST00000636892	3.95727	1.57859	5.83684	0.015694	0.234632	up	ALDH7A1	Ensembl	chr5	-	126567809	126571137
ENST00000636892	3.95727	1.57859	5.83684	0.015694	0.234632	up	ALDH7A1	Ensembl	chr5	-	126567809	126571137
ENST00000519625	3.9568	1.53784	6.08624	0.0136239	0.215135	up	EEF1B2P2	Ensembl	chr5	-	68159217	68159893
ENST00000643891	3.95324	2.4431	9.02389	0.00266474	0.0761021	up	ERVMER61-1	Ensembl	chr1	+	187070699	187686130
ENST00000434868	3.93972	2.245	9.27812	0.00231908	0.0692408	up	LINC01422	Ensembl	chr22	+	26858633	26865786
ENST00000645953	3.93768	2.18783	6.90817	0.00858029	0.164439	up	CCNH	Ensembl	chr5	-	87318415	87412908
ENST00000645953	3.93768	2.18783	6.90817	0.00858029	0.164439	up	CCNH	Ensembl	chr5	-	87318415	87412908
ENST00000645953	3.93768	2.18783	6.90817	0.00858029	0.164439	up	CCNH	Ensembl	chr5	-	87318415	87412908
ENST00000645953	3.93768	2.18783	6.90817	0.00858029	0.164439	up	CCNH	Ensembl	chr5	-	87318415	87412908
ENST00000645953	3.93768	2.18783	6.90817	0.00858029	0.164439	up	CCNH	Ensembl	chr5	-	87318415	87412908
ENST00000645953	3.93768	2.18783	6.90817	0.00858029	0.164439	up	CCNH	Ensembl	chr5	-	87318415	87412908
ENST00000645953	3.93768	2.18783	6.90817	0.00858029	0.164439	up	CCNH	Ensembl	chr5	-	87318415	87412908
ENST00000464577	3.93599	2.03121	5.52262	0.0187722	0.261009	up	USP48	Ensembl	chr1	-	21685891	21704615
ENST00000464577	3.93599	2.03121	5.52262	0.0187722	0.261009	up	USP48	Ensembl	chr1	-	21685891	21704615
ENST00000464577	3.93599	2.03121	5.52262	0.0187722	0.261009	up	USP48	Ensembl	chr1	-	21685891	21704615
ENST00000464577	3.93599	2.03121	5.52262	0.0187722	0.261009	up	USP48	Ensembl	chr1	-	21685891	21704615
ENST00000566929	3.93536	3.39593	8.26743	0.00403627	0.100969	up	AC008938.1	Ensembl	chr16	-	24472797	24495177
ENST00000442323	3.93219	1.7149	5.81651	0.0158764	0.236318	up	AC009531.1	Ensembl	chr7	-	35258380	35259729
ENST00000417459	3.92801	2.77014	13.6389	0.000221548	0.0126544	up	USP26	Ensembl	chrX	-	133045862	133097109
ENST00000463439	3.92483	2.54212	9.35299	0.00222622	0.0671576	up	GMCL2	Ensembl	chr5	-	178185718	178187299
ENST00000510566	3.92428	1.487	5.89422	0.0151906	0.229456	up	UCHL1	Ensembl	chr4	+	41261738	41264465
ENST00000510566	3.92428	1.487	5.89422	0.0151906	0.229456	up	UCHL1	Ensembl	chr4	+	41261738	41264465
ENST00000510566	3.92428	1.487	5.89422	0.0151906	0.229456	up	UCHL1	Ensembl	chr4	+	41261738	41264465
ENST00000510566	3.92428	1.487	5.89422	0.0151906	0.229456	up	UCHL1	Ensembl	chr4	+	41261738	41264465
ENST00000450680	3.92006	2.04414	8.27317	0.00402353	0.100836	up	HMGN2P18	Ensembl	chr1	+	155148543	155148813
ENST00000441598	3.91715	3.33177	8.68401	0.00321014	0.0862923	up	MIR4432HG	Ensembl	chr2	-	60359719	60383036
ENST00000598743	3.91656	1.54074	5.58305	0.0181352	0.25671	up	AC093503.1	Ensembl	chr19	-	46568077	46589154
ENST00000598743	3.91656	1.54074	5.58305	0.0181352	0.25671	up	AC093503.1	Ensembl	chr19	-	46568077	46589154
ENST00000598743	3.91656	1.54074	5.58305	0.0181352	0.25671	up	AC093503.1	Ensembl	chr19	-	46568077	46589154
ENST00000606160	3.91393	1.54006	5.5704	0.0182666	0.25762	up	AL450270.1	Ensembl	chr6	+	133540783	133541174
ENST00000411509	3.91299	3.41625	20.6286	5.57563e-06	0.000677813	up	AL355482.1	Ensembl	chr1	-	182062676	182069253
ENST00000640698	3.91173	1.79718	5.51425	0.0188622	0.261814	up	AC027369.1	Ensembl	chr11	-	49009958	49012164
ENST00000532202	3.91148	1.58682	5.7015	0.0169504	0.24645	up	TALDO1	Ensembl	chr11	+	764369	765005
ENST00000532202	3.91148	1.58682	5.7015	0.0169504	0.24645	up	TALDO1	Ensembl	chr11	+	764369	765005
ENST00000492733	3.91034	1.87375	5.1692	0.0229908	0.293235	up	ZDHHC16	Ensembl	chr10	+	97455716	97456428
ENST00000492733	3.91034	1.87375	5.1692	0.0229908	0.293235	up	ZDHHC16	Ensembl	chr10	+	97455716	97456428
ENST00000492733	3.91034	1.87375	5.1692	0.0229908	0.293235	up	ZDHHC16	Ensembl	chr10	+	97455716	97456428
ENST00000604744	3.91034	1.87375	5.1692	0.0229908	0.293235	up	OSBPL9P1	Ensembl	chr3	+	80163326	80164795
ENST00000492733	3.91034	1.87375	5.1692	0.0229908	0.293235	up	ZDHHC16	Ensembl	chr10	+	97455716	97456428
ENST00000492733	3.91034	1.87375	5.1692	0.0229908	0.293235	up	ZDHHC16	Ensembl	chr10	+	97455716	97456428
ENST00000492733	3.91034	1.87375	5.1692	0.0229908	0.293235	up	ZDHHC16	Ensembl	chr10	+	97455716	97456428
ENST00000462609	3.91034	1.87375	5.1692	0.0229908	0.293235	up	MCEE	Ensembl	chr2	-	71109813	71118384
ENST00000492733	3.91034	1.87375	5.1692	0.0229908	0.293235	up	ZDHHC16	Ensembl	chr10	+	97455716	97456428
ENST00000492733	3.91034	1.87375	5.1692	0.0229908	0.293235	up	ZDHHC16	Ensembl	chr10	+	97455716	97456428
ENST00000462609	3.91034	1.87375	5.1692	0.0229908	0.293235	up	MCEE	Ensembl	chr2	-	71109813	71118384
ENST00000492733	3.91034	1.87375	5.1692	0.0229908	0.293235	up	ZDHHC16	Ensembl	chr10	+	97455716	97456428
ENST00000492733	3.91034	1.87375	5.1692	0.0229908	0.293235	up	ZDHHC16	Ensembl	chr10	+	97455716	97456428
ENST00000456500	3.90974	1.73786	5.81664	0.0158752	0.236318	up	AC010878.1	Ensembl	chr2	+	37816914	37817961
ENST00000485242	3.9078	1.675	5.71124	0.0168566	0.245436	up	MTND3P6	Ensembl	chr3	-	106896482	106896821
ENST00000524865	3.90473	3.10348	13.7451	0.000209372	0.0121117	up	OR56A7P	Ensembl	chr11	-	6045806	6046747
ENST00000569449	3.90389	1.75794	5.45424	0.0195209	0.267852	up	AC104083.1	Ensembl	chr4	+	155734447	155737062
ENST00000472120	3.90155	1.63205	5.38577	0.0203016	0.273802	up	LINC02023	Ensembl	chr3	-	165150005	165158062
ENST00000585817	3.89911	1.62575	5.94119	0.0147911	0.226198	up	AP005131.5	Ensembl	chr18	-	13461019	13470823
ENST00000585817	3.89911	1.62575	5.94119	0.0147911	0.226198	up	AP005131.5	Ensembl	chr18	-	13461019	13470823
ENST00000585817	3.89911	1.62575	5.94119	0.0147911	0.226198	up	AP005131.5	Ensembl	chr18	-	13461019	13470823
ENST00000585817	3.89911	1.62575	5.94119	0.0147911	0.226198	up	AP005131.5	Ensembl	chr18	-	13461019	13470823
ENST00000426307	3.89814	2.07788	7.02344	0.00804495	0.157288	up	AC009303.1	Ensembl	chr2	-	117934024	117934789
ENST00000426307	3.89814	2.07788	7.02344	0.00804495	0.157288	up	AC009303.1	Ensembl	chr2	-	117934024	117934789
ENST00000623620	3.89545	1.57641	5.86199	0.0154713	0.232056	up	RASGRF1	Ensembl	chr15	-	78980145	78981666
ENST00000623620	3.89545	1.57641	5.86199	0.0154713	0.232056	up	RASGRF1	Ensembl	chr15	-	78980145	78981666
ENST00000623620	3.89545	1.57641	5.86199	0.0154713	0.232056	up	RASGRF1	Ensembl	chr15	-	78980145	78981666
ENST00000474045	3.89463	1.87422	5.15084	0.0232351	0.294817	up	LINC01206	Ensembl	chr3	+	181952385	182003122
ENST00000553997	3.89332	1.5315	6.06196	0.0138124	0.216683	up	NUMB	Ensembl	chr14	-	73281413	73287257
ENST00000553997	3.89332	1.5315	6.06196	0.0138124	0.216683	up	NUMB	Ensembl	chr14	-	73281413	73287257
ENST00000553997	3.89332	1.5315	6.06196	0.0138124	0.216683	up	NUMB	Ensembl	chr14	-	73281413	73287257
ENST00000553997	3.89332	1.5315	6.06196	0.0138124	0.216683	up	NUMB	Ensembl	chr14	-	73281413	73287257
ENST00000553997	3.89332	1.5315	6.06196	0.0138124	0.216683	up	NUMB	Ensembl	chr14	-	73281413	73287257
ENST00000553997	3.89332	1.5315	6.06196	0.0138124	0.216683	up	NUMB	Ensembl	chr14	-	73281413	73287257
ENST00000553997	3.89332	1.5315	6.06196	0.0138124	0.216683	up	NUMB	Ensembl	chr14	-	73281413	73287257
ENST00000553997	3.89332	1.5315	6.06196	0.0138124	0.216683	up	NUMB	Ensembl	chr14	-	73281413	73287257
ENST00000553997	3.89332	1.5315	6.06196	0.0138124	0.216683	up	NUMB	Ensembl	chr14	-	73281413	73287257
ENST00000553997	3.89332	1.5315	6.06196	0.0138124	0.216683	up	NUMB	Ensembl	chr14	-	73281413	73287257
ENST00000553997	3.89332	1.5315	6.06196	0.0138124	0.216683	up	NUMB	Ensembl	chr14	-	73281413	73287257
ENST00000553997	3.89332	1.5315	6.06196	0.0138124	0.216683	up	NUMB	Ensembl	chr14	-	73281413	73287257
ENST00000553997	3.89332	1.5315	6.06196	0.0138124	0.216683	up	NUMB	Ensembl	chr14	-	73281413	73287257
ENST00000553997	3.89332	1.5315	6.06196	0.0138124	0.216683	up	NUMB	Ensembl	chr14	-	73281413	73287257
ENST00000553997	3.89332	1.5315	6.06196	0.0138124	0.216683	up	NUMB	Ensembl	chr14	-	73281413	73287257
ENST00000553997	3.89332	1.5315	6.06196	0.0138124	0.216683	up	NUMB	Ensembl	chr14	-	73281413	73287257
ENST00000553997	3.89332	1.5315	6.06196	0.0138124	0.216683	up	NUMB	Ensembl	chr14	-	73281413	73287257
ENST00000499910	3.89199	2.31427	8.97092	0.00274311	0.077471	up	LINC02325	Ensembl	chr14	+	97458869	97464159
ENST00000521020	3.88853	1.71674	5.50315	0.0189823	0.263033	up	CCAR2	Ensembl	chr8	+	22613884	22614573
ENST00000521020	3.88853	1.71674	5.50315	0.0189823	0.263033	up	CCAR2	Ensembl	chr8	+	22613884	22614573
ENST00000521020	3.88853	1.71674	5.50315	0.0189823	0.263033	up	CCAR2	Ensembl	chr8	+	22613884	22614573
ENST00000521020	3.88853	1.71674	5.50315	0.0189823	0.263033	up	CCAR2	Ensembl	chr8	+	22613884	22614573
ENST00000521020	3.88853	1.71674	5.50315	0.0189823	0.263033	up	CCAR2	Ensembl	chr8	+	22613884	22614573
ENST00000410137	3.88458	1.53453	5.72744	0.0167018	0.244318	up	RN7SKP285	Ensembl	chr1	+	103523561	103523879
ENST00000449447	3.88411	1.53045	5.95519	0.014674	0.224915	up	RBBP8P1	Ensembl	chrX	-	118632374	118634218
ENST00000449447	3.88411	1.53045	5.95519	0.014674	0.224915	up	RBBP8P1	Ensembl	chrX	-	118632374	118634218
ENST00000449447	3.88411	1.53045	5.95519	0.014674	0.224915	up	RBBP8P1	Ensembl	chrX	-	118632374	118634218
ENST00000454137	3.88302	2.66729	13.6736	0.000217488	0.0124574	up	MSH6	Ensembl	chr2	+	47695815	47757793
ENST00000533834	3.87816	2.00524	7.29148	0.00692822	0.144249	up	RNPC3	Ensembl	chr1	+	103537387	103552778
ENST00000533834	3.87816	2.00524	7.29148	0.00692822	0.144249	up	RNPC3	Ensembl	chr1	+	103537387	103552778
ENST00000533834	3.87816	2.00524	7.29148	0.00692822	0.144249	up	RNPC3	Ensembl	chr1	+	103537387	103552778
ENST00000533834	3.87816	2.00524	7.29148	0.00692822	0.144249	up	RNPC3	Ensembl	chr1	+	103537387	103552778
ENST00000533834	3.87816	2.00524	7.29148	0.00692822	0.144249	up	RNPC3	Ensembl	chr1	+	103537387	103552778
ENST00000548916	3.87212	1.58531	5.67474	0.0172109	0.248816	up	NCKAP1L	Ensembl	chr12	+	54509934	54512556
ENST00000548916	3.87212	1.58531	5.67474	0.0172109	0.248816	up	NCKAP1L	Ensembl	chr12	+	54509934	54512556
ENST00000626869	3.8711	3.05974	17.5109	2.85672e-05	0.0025796	up	SATB1-AS1	Ensembl	chr3	+	18465982	18500730
ENST00000423593	3.86557	1.66366	5.99425	0.0143526	0.221825	up	LINC01318	Ensembl	chr2	+	34067225	34069550
ENST00000435689	3.86175	1.58754	5.21167	0.0224357	0.28975	up	GRM7	Ensembl	chr3	+	6862742	7306652
ENST00000435689	3.86175	1.58754	5.21167	0.0224357	0.28975	up	GRM7	Ensembl	chr3	+	6862742	7306652
ENST00000435689	3.86175	1.58754	5.21167	0.0224357	0.28975	up	GRM7	Ensembl	chr3	+	6862742	7306652
ENST00000435689	3.86175	1.58754	5.21167	0.0224357	0.28975	up	GRM7	Ensembl	chr3	+	6862742	7306652
ENST00000435689	3.86175	1.58754	5.21167	0.0224357	0.28975	up	GRM7	Ensembl	chr3	+	6862742	7306652
ENST00000396646	3.85856	1.48771	5.6797	0.0171623	0.248201	up	TAF9BP1	Ensembl	chr3	+	25754924	25755670
ENST00000396646	3.85856	1.48771	5.6797	0.0171623	0.248201	up	TAF9BP1	Ensembl	chr3	+	25754924	25755670
ENST00000396646	3.85856	1.48771	5.6797	0.0171623	0.248201	up	TAF9BP1	Ensembl	chr3	+	25754924	25755670
ENST00000396646	3.85856	1.48771	5.6797	0.0171623	0.248201	up	TAF9BP1	Ensembl	chr3	+	25754924	25755670
ENST00000396646	3.85856	1.48771	5.6797	0.0171623	0.248201	up	TAF9BP1	Ensembl	chr3	+	25754924	25755670
ENST00000396646	3.85856	1.48771	5.6797	0.0171623	0.248201	up	TAF9BP1	Ensembl	chr3	+	25754924	25755670
ENST00000523642	3.85671	1.75515	5.63705	0.0175848	0.251944	up	NDRG1	Ensembl	chr8	-	133241873	133244660
ENST00000523642	3.85671	1.75515	5.63705	0.0175848	0.251944	up	NDRG1	Ensembl	chr8	-	133241873	133244660
ENST00000523642	3.85671	1.75515	5.63705	0.0175848	0.251944	up	NDRG1	Ensembl	chr8	-	133241873	133244660
ENST00000523642	3.85671	1.75515	5.63705	0.0175848	0.251944	up	NDRG1	Ensembl	chr8	-	133241873	133244660
ENST00000523642	3.85671	1.75515	5.63705	0.0175848	0.251944	up	NDRG1	Ensembl	chr8	-	133241873	133244660
ENST00000523642	3.85671	1.75515	5.63705	0.0175848	0.251944	up	NDRG1	Ensembl	chr8	-	133241873	133244660
ENST00000595284	3.85665	1.71586	5.441	0.0196694	0.26896	up	OR7A3P	Ensembl	chr19	-	14903231	14904138
ENST00000446213	3.85665	1.71586	5.441	0.0196694	0.26896	up	AC133785.1	Ensembl	chr2	-	130835437	130836994
ENST00000505861	3.85249	2.44694	5.35407	0.020674	0.276462	up	LINC02101	Ensembl	chr5	-	58108081	58122341
ENST00000517470	3.8504	3.92393	17.4748	2.91138e-05	0.00261735	up	AF186190.1	Ensembl	chr8	-	133392210	133392690
ENST00000539112	3.84966	1.5408	5.43005	0.0197931	0.269886	up	TARSL2	Ensembl	chr15	-	101654393	101724410
ENST00000539112	3.84966	1.5408	5.43005	0.0197931	0.269886	up	TARSL2	Ensembl	chr15	-	101654393	101724410
ENST00000522302	3.84892	3.56026	13.5564	0.0002315	0.0131124	up	PKIA-AS1	Ensembl	chr8	-	78533891	78558503
ENST00000522302	3.84892	3.56026	13.5564	0.0002315	0.0131124	up	PKIA-AS1	Ensembl	chr8	-	78533891	78558503
ENST00000619739	3.84287	2.6236	11.6761	0.000633095	0.0276047	up	AC022079.2	Ensembl	chr12	-	28185624	28186190
ENST00000619739	3.84287	2.6236	11.6761	0.000633095	0.0276047	up	AC022079.2	Ensembl	chr12	-	28185624	28186190
ENST00000619739	3.84287	2.6236	11.6761	0.000633095	0.0276047	up	AC022079.2	Ensembl	chr12	-	28185624	28186190
ENST00000519413	3.84181	1.9364	7.7106	0.00548974	0.12469	up	EIF3E	Ensembl	chr8	-	108216475	108227932
ENST00000519413	3.84181	1.9364	7.7106	0.00548974	0.12469	up	EIF3E	Ensembl	chr8	-	108216475	108227932
ENST00000519413	3.84181	1.9364	7.7106	0.00548974	0.12469	up	EIF3E	Ensembl	chr8	-	108216475	108227932
ENST00000519413	3.84181	1.9364	7.7106	0.00548974	0.12469	up	EIF3E	Ensembl	chr8	-	108216475	108227932
ENST00000480707	3.83727	1.75771	5.31177	0.0211818	0.280529	up	MALRD1	Ensembl	chr10	+	19692309	19790401
ENST00000480707	3.83727	1.75771	5.31177	0.0211818	0.280529	up	MALRD1	Ensembl	chr10	+	19692309	19790401
ENST00000480707	3.83727	1.75771	5.31177	0.0211818	0.280529	up	MALRD1	Ensembl	chr10	+	19692309	19790401
ENST00000480707	3.83727	1.75771	5.31177	0.0211818	0.280529	up	MALRD1	Ensembl	chr10	+	19692309	19790401
ENST00000645269	3.83675	4.19809	18.9873	1.31588e-05	0.00138117	up	AL033530.1	Ensembl	chr1	+	68881979	68883459
ENST00000496036	3.83487	2.65566	12.1856	0.000481611	0.0224764	up	HYDIN2	Ensembl	chr1	+	146898824	146900206
ENST00000481765	3.83484	3.22998	13.3643	0.000256466	0.0142037	up	RN7SL293P	Ensembl	chr8	+	11379394	11379675
ENST00000502566	3.83439	3.10247	11.2855	0.000781133	0.032198	up	AC121161.2	Ensembl	chr4	-	158490765	158509908
ENST00000626038	3.83391	3.26572	12.901	0.000328411	0.0169727	up	WASF3-AS1	Ensembl	chr13	-	26626057	26641341
ENST00000626038	3.83391	3.26572	12.901	0.000328411	0.0169727	up	WASF3-AS1	Ensembl	chr13	-	26626057	26641341
ENST00000557876	3.82584	1.4896	5.64882	0.0174671	0.250917	up	DLL4	Ensembl	chr15	+	40929339	40930890
ENST00000557093	3.8211	1.7117	5.59277	0.0180347	0.255911	up	SERPINA1	Ensembl	chr14	-	94389556	94390635
ENST00000557093	3.8211	1.7117	5.59277	0.0180347	0.255911	up	SERPINA1	Ensembl	chr14	-	94389556	94390635
ENST00000557093	3.8211	1.7117	5.59277	0.0180347	0.255911	up	SERPINA1	Ensembl	chr14	-	94389556	94390635
ENST00000557093	3.8211	1.7117	5.59277	0.0180347	0.255911	up	SERPINA1	Ensembl	chr14	-	94389556	94390635
ENST00000557093	3.8211	1.7117	5.59277	0.0180347	0.255911	up	SERPINA1	Ensembl	chr14	-	94389556	94390635
ENST00000557093	3.8211	1.7117	5.59277	0.0180347	0.255911	up	SERPINA1	Ensembl	chr14	-	94389556	94390635
ENST00000557093	3.8211	1.7117	5.59277	0.0180347	0.255911	up	SERPINA1	Ensembl	chr14	-	94389556	94390635
ENST00000557093	3.8211	1.7117	5.59277	0.0180347	0.255911	up	SERPINA1	Ensembl	chr14	-	94389556	94390635
ENST00000557093	3.8211	1.7117	5.59277	0.0180347	0.255911	up	SERPINA1	Ensembl	chr14	-	94389556	94390635
ENST00000557093	3.8211	1.7117	5.59277	0.0180347	0.255911	up	SERPINA1	Ensembl	chr14	-	94389556	94390635
ENST00000557093	3.8211	1.7117	5.59277	0.0180347	0.255911	up	SERPINA1	Ensembl	chr14	-	94389556	94390635
ENST00000582245	3.82062	2.19984	8.22932	0.0041219	0.10242	up	SH3GL1P2	Ensembl	chr17	+	30624412	30625494
ENST00000623005	3.81952	1.5403	5.46272	0.0194264	0.267097	up	AL512356.3	Ensembl	chr14	-	105110346	105110807
ENST00000459962	3.81214	4.34723	11.7109	0.000621344	0.0272381	up	PLPP3	Ensembl	chr1	-	56496433	56513771
ENST00000506775	3.80806	1.83616	4.95599	0.0260004	0.312627	up	KIAA0141	Ensembl	chr5	+	141931218	141933882
ENST00000506775	3.80806	1.83616	4.95599	0.0260004	0.312627	up	KIAA0141	Ensembl	chr5	+	141931218	141933882
ENST00000506775	3.80806	1.83616	4.95599	0.0260004	0.312627	up	KIAA0141	Ensembl	chr5	+	141931218	141933882
ENST00000543308	3.808	2.07298	8.11452	0.00439121	0.10773	up	AC007848.2	Ensembl	chr12	-	5366047	5367774
ENST00000437515	3.80552	2.42175	5.21771	0.0223579	0.289388	up	SRGAP2-AS1	Ensembl	chr1	-	121360155	121397905
ENST00000437515	3.80552	2.42175	5.21771	0.0223579	0.289388	up	SRGAP2-AS1	Ensembl	chr1	-	121360155	121397905
ENST00000601349	3.80285	2.62172	11.2254	0.000806875	0.0330583	up	KLK3	Ensembl	chr19	+	50854914	50860764
ENST00000601349	3.80285	2.62172	11.2254	0.000806875	0.0330583	up	KLK3	Ensembl	chr19	+	50854914	50860764
ENST00000601349	3.80285	2.62172	11.2254	0.000806875	0.0330583	up	KLK3	Ensembl	chr19	+	50854914	50860764
ENST00000601349	3.80285	2.62172	11.2254	0.000806875	0.0330583	up	KLK3	Ensembl	chr19	+	50854914	50860764
ENST00000601349	3.80285	2.62172	11.2254	0.000806875	0.0330583	up	KLK3	Ensembl	chr19	+	50854914	50860764
ENST00000601349	3.80285	2.62172	11.2254	0.000806875	0.0330583	up	KLK3	Ensembl	chr19	+	50854914	50860764
ENST00000601349	3.80285	2.62172	11.2254	0.000806875	0.0330583	up	KLK3	Ensembl	chr19	+	50854914	50860764
ENST00000601349	3.80285	2.62172	11.2254	0.000806875	0.0330583	up	KLK3	Ensembl	chr19	+	50854914	50860764
ENST00000601349	3.80285	2.62172	11.2254	0.000806875	0.0330583	up	KLK3	Ensembl	chr19	+	50854914	50860764
ENST00000519833	3.8024	3.61209	15.68	7.50121e-05	0.00543571	up	IL7	Ensembl	chr8	-	78717899	78740082
ENST00000519833	3.8024	3.61209	15.68	7.50121e-05	0.00543571	up	IL7	Ensembl	chr8	-	78717899	78740082
ENST00000519833	3.8024	3.61209	15.68	7.50121e-05	0.00543571	up	IL7	Ensembl	chr8	-	78717899	78740082
ENST00000519833	3.8024	3.61209	15.68	7.50121e-05	0.00543571	up	IL7	Ensembl	chr8	-	78717899	78740082
ENST00000519833	3.8024	3.61209	15.68	7.50121e-05	0.00543571	up	IL7	Ensembl	chr8	-	78717899	78740082
ENST00000552844	3.8018	1.44163	5.75997	0.0163953	0.241823	up	ARHGAP29	Ensembl	chr1	-	94149846	94275068
ENST00000552844	3.8018	1.44163	5.75997	0.0163953	0.241823	up	ARHGAP29	Ensembl	chr1	-	94149846	94275068
ENST00000500112	3.7902	2.47141	6.45386	0.0110711	0.189921	up	CASC19	Ensembl	chr8	-	127204411	127219238
ENST00000490669	3.78916	1.53176	5.47566	0.019283	0.265574	up	JMJD1C	Ensembl	chr10	-	63192938	63193649
ENST00000490669	3.78916	1.53176	5.47566	0.019283	0.265574	up	JMJD1C	Ensembl	chr10	-	63192938	63193649
ENST00000490669	3.78916	1.53176	5.47566	0.019283	0.265574	up	JMJD1C	Ensembl	chr10	-	63192938	63193649
ENST00000490669	3.78916	1.53176	5.47566	0.019283	0.265574	up	JMJD1C	Ensembl	chr10	-	63192938	63193649
ENST00000519814	3.7881	1.53242	5.69487	0.0170145	0.246685	up	AC103957.1	Ensembl	chr8	-	8422423	8424632
ENST00000491297	3.78743	2.90843	12.7568	0.000354708	0.0179447	up	WDR78	Ensembl	chr1	-	66812890	66905303
ENST00000491297	3.78743	2.90843	12.7568	0.000354708	0.0179447	up	WDR78	Ensembl	chr1	-	66812890	66905303
ENST00000491297	3.78743	2.90843	12.7568	0.000354708	0.0179447	up	WDR78	Ensembl	chr1	-	66812890	66905303
ENST00000491297	3.78743	2.90843	12.7568	0.000354708	0.0179447	up	WDR78	Ensembl	chr1	-	66812890	66905303
ENST00000491297	3.78743	2.90843	12.7568	0.000354708	0.0179447	up	WDR78	Ensembl	chr1	-	66812890	66905303
ENST00000491297	3.78743	2.90843	12.7568	0.000354708	0.0179447	up	WDR78	Ensembl	chr1	-	66812890	66905303
ENST00000491297	3.78743	2.90843	12.7568	0.000354708	0.0179447	up	WDR78	Ensembl	chr1	-	66812890	66905303
ENST00000623423	3.78734	2.51818	7.06897	0.00784304	0.154677	up	AL132642.2	Ensembl	chr14	+	93895761	93897759
ENST00000529615	3.78569	1.49259	5.17035	0.0229755	0.293235	up	CCDC34	Ensembl	chr11	-	27330826	27350424
ENST00000529615	3.78569	1.49259	5.17035	0.0229755	0.293235	up	CCDC34	Ensembl	chr11	-	27330826	27350424
ENST00000489126	3.78345	2.41438	10.5436	0.0011659	0.0431646	up	FANCB	Ensembl	chrX	-	14865342	14869243
ENST00000489126	3.78345	2.41438	10.5436	0.0011659	0.0431646	up	FANCB	Ensembl	chrX	-	14865342	14869243
ENST00000489126	3.78345	2.41438	10.5436	0.0011659	0.0431646	up	FANCB	Ensembl	chrX	-	14865342	14869243
ENST00000543168	3.77503	1.43847	5.45307	0.019534	0.267852	up	AC007068.2	Ensembl	chr12	-	9817349	9818025
ENST00000586021	3.77503	1.43847	5.45307	0.019534	0.267852	up	ZNF93	Ensembl	chr19	+	19900945	19933274
ENST00000586021	3.77503	1.43847	5.45307	0.019534	0.267852	up	ZNF93	Ensembl	chr19	+	19900945	19933274
ENST00000586021	3.77503	1.43847	5.45307	0.019534	0.267852	up	ZNF93	Ensembl	chr19	+	19900945	19933274
ENST00000586021	3.77503	1.43847	5.45307	0.019534	0.267852	up	ZNF93	Ensembl	chr19	+	19900945	19933274
ENST00000635168	3.7739	1.44254	5.35473	0.0206661	0.276462	up	FBXL21	Ensembl	chr5	+	135930317	135942746
ENST00000467670	3.77322	1.44257	5.35418	0.0206727	0.276462	up	TTLL7	Ensembl	chr1	-	83949312	83951927
ENST00000467670	3.77322	1.44257	5.35418	0.0206727	0.276462	up	TTLL7	Ensembl	chr1	-	83949312	83951927
ENST00000584929	3.76506	1.93747	7.38943	0.00656083	0.13989	up	AKR1C8P	Ensembl	chr10	-	5154142	5185104
ENST00000611728	3.76241	2.24787	9.83638	0.00171094	0.057113	up	AC004241.3	Ensembl	chr12	-	47699400	47699917
ENST00000611728	3.76241	2.24787	9.83638	0.00171094	0.057113	up	AC004241.3	Ensembl	chr12	-	47699400	47699917
ENST00000611728	3.76241	2.24787	9.83638	0.00171094	0.057113	up	AC004241.3	Ensembl	chr12	-	47699400	47699917
ENST00000506329	3.75885	3.73471	25.5031	4.41683e-07	8.60647e-05	up	AP002754.1	Ensembl	chr11	+	61588493	61607550
ENST00000406296	3.75879	2.47508	10.7838	0.00102391	0.0392644	up	TXNP7	Ensembl	chr6	-	74004519	74004812
ENST00000545475	3.75803	1.54066	5.20969	0.0224614	0.28975	up	IGHMBP2	Ensembl	chr11	+	68934330	68936446
ENST00000420760	3.75672	1.81278	5.33834	0.0208614	0.277278	up	LINC01344	Ensembl	chr1	-	182190119	182204025
ENST00000519933	3.75548	1.90035	7.5794	0.00590391	0.130389	up	NKD2	Ensembl	chr5	+	1034135	1036172
ENST00000519933	3.75548	1.90035	7.5794	0.00590391	0.130389	up	NKD2	Ensembl	chr5	+	1034135	1036172
ENST00000479428	3.75066	2.01267	7.65196	0.00567108	0.127155	up	RN7SL546P	Ensembl	chr14	-	102582887	102583177
ENST00000460770	3.74988	1.83213	5.37092	0.0204752	0.275042	up	SYPL1	Ensembl	chr7	-	106091698	106093252
ENST00000460770	3.74988	1.83213	5.37092	0.0204752	0.275042	up	SYPL1	Ensembl	chr7	-	106091698	106093252
ENST00000460770	3.74988	1.83213	5.37092	0.0204752	0.275042	up	SYPL1	Ensembl	chr7	-	106091698	106093252
ENST00000460770	3.74988	1.83213	5.37092	0.0204752	0.275042	up	SYPL1	Ensembl	chr7	-	106091698	106093252
ENST00000412102	3.74954	1.57861	5.04166	0.0247447	0.304005	up	LINC00479	Ensembl	chr21	-	41711519	41715775
ENST00000609980	3.74783	1.62457	5.18393	0.0227967	0.292242	up	AP005229.2	Ensembl	chr18	-	11390032	11390729
ENST00000432783	3.74783	1.62457	5.18393	0.0227967	0.292242	up	AL449403.1	Ensembl	chr9	+	96095210	96101912
ENST00000452398	3.74731	1.49254	5.08602	0.0241194	0.30057	up	KCNH8	Ensembl	chr3	+	19148533	19534739
ENST00000530526	3.74196	1.54158	4.89384	0.0269527	0.318436	up	STT3A-AS1	Ensembl	chr11	-	125570283	125592568
ENST00000530526	3.74196	1.54158	4.89384	0.0269527	0.318436	up	STT3A-AS1	Ensembl	chr11	-	125570283	125592568
ENST00000530526	3.74196	1.54158	4.89384	0.0269527	0.318436	up	STT3A-AS1	Ensembl	chr11	-	125570283	125592568
ENST00000530526	3.74196	1.54158	4.89384	0.0269527	0.318436	up	STT3A-AS1	Ensembl	chr11	-	125570283	125592568
ENST00000530526	3.74196	1.54158	4.89384	0.0269527	0.318436	up	STT3A-AS1	Ensembl	chr11	-	125570283	125592568
ENST00000530526	3.74196	1.54158	4.89384	0.0269527	0.318436	up	STT3A-AS1	Ensembl	chr11	-	125570283	125592568
ENST00000530526	3.74196	1.54158	4.89384	0.0269527	0.318436	up	STT3A-AS1	Ensembl	chr11	-	125570283	125592568
ENST00000530526	3.74196	1.54158	4.89384	0.0269527	0.318436	up	STT3A-AS1	Ensembl	chr11	-	125570283	125592568
ENST00000530526	3.74196	1.54158	4.89384	0.0269527	0.318436	up	STT3A-AS1	Ensembl	chr11	-	125570283	125592568
ENST00000530526	3.74196	1.54158	4.89384	0.0269527	0.318436	up	STT3A-AS1	Ensembl	chr11	-	125570283	125592568
ENST00000530526	3.74196	1.54158	4.89384	0.0269527	0.318436	up	STT3A-AS1	Ensembl	chr11	-	125570283	125592568
ENST00000530526	3.74196	1.54158	4.89384	0.0269527	0.318436	up	STT3A-AS1	Ensembl	chr11	-	125570283	125592568
ENST00000475696	3.74167	2.58964	11.7983	0.000592854	0.0264447	up	STK16	Ensembl	chr2	+	219245478	219248191
ENST00000475696	3.74167	2.58964	11.7983	0.000592854	0.0264447	up	STK16	Ensembl	chr2	+	219245478	219248191
ENST00000475696	3.74167	2.58964	11.7983	0.000592854	0.0264447	up	STK16	Ensembl	chr2	+	219245478	219248191
ENST00000475696	3.74167	2.58964	11.7983	0.000592854	0.0264447	up	STK16	Ensembl	chr2	+	219245478	219248191
ENST00000475696	3.74167	2.58964	11.7983	0.000592854	0.0264447	up	STK16	Ensembl	chr2	+	219245478	219248191
ENST00000491021	3.73656	1.48738	5.19504	0.0226514	0.290911	up	POLDIP3	Ensembl	chr22	-	42585886	42603012
ENST00000491021	3.73656	1.48738	5.19504	0.0226514	0.290911	up	POLDIP3	Ensembl	chr22	-	42585886	42603012
ENST00000491021	3.73656	1.48738	5.19504	0.0226514	0.290911	up	POLDIP3	Ensembl	chr22	-	42585886	42603012
ENST00000491021	3.73656	1.48738	5.19504	0.0226514	0.290911	up	POLDIP3	Ensembl	chr22	-	42585886	42603012
ENST00000491021	3.73656	1.48738	5.19504	0.0226514	0.290911	up	POLDIP3	Ensembl	chr22	-	42585886	42603012
ENST00000475611	3.73416	1.58596	5.04536	0.0246919	0.303617	up	WDR12	Ensembl	chr2	-	202884237	202894765
ENST00000598905	3.73222	2.98456	16.0702	6.10368e-05	0.00469004	up	INTS6-AS1	Ensembl	chr13	+	51453340	51454830
ENST00000598905	3.73222	2.98456	16.0702	6.10368e-05	0.00469004	up	INTS6-AS1	Ensembl	chr13	+	51453340	51454830
ENST00000471208	3.7322	1.49329	5.06306	0.0244411	0.302726	up	FBXL2	Ensembl	chr3	+	33373275	33373924
ENST00000471208	3.7322	1.49329	5.06306	0.0244411	0.302726	up	FBXL2	Ensembl	chr3	+	33373275	33373924
ENST00000471208	3.7322	1.49329	5.06306	0.0244411	0.302726	up	FBXL2	Ensembl	chr3	+	33373275	33373924
ENST00000524834	3.73141	1.71694	5.05211	0.0245959	0.303229	up	ST3GAL4	Ensembl	chr11	+	126406502	126440344
ENST00000524834	3.73141	1.71694	5.05211	0.0245959	0.303229	up	ST3GAL4	Ensembl	chr11	+	126406502	126440344
ENST00000524834	3.73141	1.71694	5.05211	0.0245959	0.303229	up	ST3GAL4	Ensembl	chr11	+	126406502	126440344
ENST00000524834	3.73141	1.71694	5.05211	0.0245959	0.303229	up	ST3GAL4	Ensembl	chr11	+	126406502	126440344
ENST00000524834	3.73141	1.71694	5.05211	0.0245959	0.303229	up	ST3GAL4	Ensembl	chr11	+	126406502	126440344
ENST00000524834	3.73141	1.71694	5.05211	0.0245959	0.303229	up	ST3GAL4	Ensembl	chr11	+	126406502	126440344
ENST00000524834	3.73141	1.71694	5.05211	0.0245959	0.303229	up	ST3GAL4	Ensembl	chr11	+	126406502	126440344
ENST00000524834	3.73141	1.71694	5.05211	0.0245959	0.303229	up	ST3GAL4	Ensembl	chr11	+	126406502	126440344
ENST00000524834	3.73141	1.71694	5.05211	0.0245959	0.303229	up	ST3GAL4	Ensembl	chr11	+	126406502	126440344
ENST00000524834	3.73141	1.71694	5.05211	0.0245959	0.303229	up	ST3GAL4	Ensembl	chr11	+	126406502	126440344
ENST00000524834	3.73141	1.71694	5.05211	0.0245959	0.303229	up	ST3GAL4	Ensembl	chr11	+	126406502	126440344
ENST00000524834	3.73141	1.71694	5.05211	0.0245959	0.303229	up	ST3GAL4	Ensembl	chr11	+	126406502	126440344
ENST00000524834	3.73141	1.71694	5.05211	0.0245959	0.303229	up	ST3GAL4	Ensembl	chr11	+	126406502	126440344
ENST00000524834	3.73141	1.71694	5.05211	0.0245959	0.303229	up	ST3GAL4	Ensembl	chr11	+	126406502	126440344
ENST00000524834	3.73141	1.71694	5.05211	0.0245959	0.303229	up	ST3GAL4	Ensembl	chr11	+	126406502	126440344
ENST00000524834	3.73141	1.71694	5.05211	0.0245959	0.303229	up	ST3GAL4	Ensembl	chr11	+	126406502	126440344
ENST00000524834	3.73141	1.71694	5.05211	0.0245959	0.303229	up	ST3GAL4	Ensembl	chr11	+	126406502	126440344
ENST00000509946	3.72851	2.03365	8.23559	0.00410768	0.102253	up	ERBIN	Ensembl	chr5	+	66076109	66078689
ENST00000509946	3.72851	2.03365	8.23559	0.00410768	0.102253	up	ERBIN	Ensembl	chr5	+	66076109	66078689
ENST00000509946	3.72851	2.03365	8.23559	0.00410768	0.102253	up	ERBIN	Ensembl	chr5	+	66076109	66078689
ENST00000509946	3.72851	2.03365	8.23559	0.00410768	0.102253	up	ERBIN	Ensembl	chr5	+	66076109	66078689
ENST00000509946	3.72851	2.03365	8.23559	0.00410768	0.102253	up	ERBIN	Ensembl	chr5	+	66076109	66078689
ENST00000509946	3.72851	2.03365	8.23559	0.00410768	0.102253	up	ERBIN	Ensembl	chr5	+	66076109	66078689
ENST00000509946	3.72851	2.03365	8.23559	0.00410768	0.102253	up	ERBIN	Ensembl	chr5	+	66076109	66078689
ENST00000509946	3.72851	2.03365	8.23559	0.00410768	0.102253	up	ERBIN	Ensembl	chr5	+	66076109	66078689
ENST00000572017	3.72832	1.57709	5.00324	0.0252999	0.307925	up	AC133065.1	Ensembl	chr16	-	10864913	10888752
ENST00000572017	3.72832	1.57709	5.00324	0.0252999	0.307925	up	AC133065.1	Ensembl	chr16	-	10864913	10888752
ENST00000572017	3.72832	1.57709	5.00324	0.0252999	0.307925	up	AC133065.1	Ensembl	chr16	-	10864913	10888752
ENST00000572017	3.72832	1.57709	5.00324	0.0252999	0.307925	up	AC133065.1	Ensembl	chr16	-	10864913	10888752
ENST00000572017	3.72832	1.57709	5.00324	0.0252999	0.307925	up	AC133065.1	Ensembl	chr16	-	10864913	10888752
ENST00000572017	3.72832	1.57709	5.00324	0.0252999	0.307925	up	AC133065.1	Ensembl	chr16	-	10864913	10888752
ENST00000572017	3.72832	1.57709	5.00324	0.0252999	0.307925	up	AC133065.1	Ensembl	chr16	-	10864913	10888752
ENST00000586402	3.72749	1.39029	5.56297	0.0183443	0.257715	up	MFSD12	Ensembl	chr19	-	3571571	3574290
ENST00000586402	3.72749	1.39029	5.56297	0.0183443	0.257715	up	MFSD12	Ensembl	chr19	-	3571571	3574290
ENST00000586402	3.72749	1.39029	5.56297	0.0183443	0.257715	up	MFSD12	Ensembl	chr19	-	3571571	3574290
ENST00000586402	3.72749	1.39029	5.56297	0.0183443	0.257715	up	MFSD12	Ensembl	chr19	-	3571571	3574290
ENST00000586402	3.72749	1.39029	5.56297	0.0183443	0.257715	up	MFSD12	Ensembl	chr19	-	3571571	3574290
ENST00000586402	3.72749	1.39029	5.56297	0.0183443	0.257715	up	MFSD12	Ensembl	chr19	-	3571571	3574290
ENST00000646995	3.72748	3.7494	13.7242	0.000211704	0.0121775	up	AL033530.1	Ensembl	chr1	+	68881576	68943452
ENST00000492846	3.72733	2.16614	7.91114	0.00491314	0.116398	up	FMR1	Ensembl	chrX	+	147940580	147943863
ENST00000492846	3.72733	2.16614	7.91114	0.00491314	0.116398	up	FMR1	Ensembl	chrX	+	147940580	147943863
ENST00000492846	3.72733	2.16614	7.91114	0.00491314	0.116398	up	FMR1	Ensembl	chrX	+	147940580	147943863
ENST00000492846	3.72733	2.16614	7.91114	0.00491314	0.116398	up	FMR1	Ensembl	chrX	+	147940580	147943863
ENST00000492846	3.72733	2.16614	7.91114	0.00491314	0.116398	up	FMR1	Ensembl	chrX	+	147940580	147943863
ENST00000492846	3.72733	2.16614	7.91114	0.00491314	0.116398	up	FMR1	Ensembl	chrX	+	147940580	147943863
ENST00000492846	3.72733	2.16614	7.91114	0.00491314	0.116398	up	FMR1	Ensembl	chrX	+	147940580	147943863
ENST00000492846	3.72733	2.16614	7.91114	0.00491314	0.116398	up	FMR1	Ensembl	chrX	+	147940580	147943863
ENST00000492846	3.72733	2.16614	7.91114	0.00491314	0.116398	up	FMR1	Ensembl	chrX	+	147940580	147943863
ENST00000492846	3.72733	2.16614	7.91114	0.00491314	0.116398	up	FMR1	Ensembl	chrX	+	147940580	147943863
ENST00000482620	3.72573	1.48964	5.41425	0.019973	0.271224	up	DDX31	Ensembl	chr9	-	132661075	132670401
ENST00000482620	3.72573	1.48964	5.41425	0.019973	0.271224	up	DDX31	Ensembl	chr9	-	132661075	132670401
ENST00000482620	3.72573	1.48964	5.41425	0.019973	0.271224	up	DDX31	Ensembl	chr9	-	132661075	132670401
ENST00000482620	3.72573	1.48964	5.41425	0.019973	0.271224	up	DDX31	Ensembl	chr9	-	132661075	132670401
ENST00000482620	3.72573	1.48964	5.41425	0.019973	0.271224	up	DDX31	Ensembl	chr9	-	132661075	132670401
ENST00000482620	3.72573	1.48964	5.41425	0.019973	0.271224	up	DDX31	Ensembl	chr9	-	132661075	132670401
ENST00000482620	3.72573	1.48964	5.41425	0.019973	0.271224	up	DDX31	Ensembl	chr9	-	132661075	132670401
ENST00000589105	3.72515	1.66986	5.29575	0.0213775	0.282386	up	AL136084.2	Ensembl	chr9	-	98870113	98872415
ENST00000412179	3.7237	1.6574	5.24069	0.0220646	0.287499	up	CTSL3P	Ensembl	chr9	+	87772452	87774299
ENST00000609632	3.7234	2.36914	4.96223	0.0259068	0.311837	up	AC007663.3	Ensembl	chr22	+	20320738	20321203
ENST00000609632	3.7234	2.36914	4.96223	0.0259068	0.311837	up	AC007663.3	Ensembl	chr22	+	20320738	20321203
ENST00000412914	3.72145	1.58659	4.9878	0.0255266	0.309212	up	KRTAP10-13P	Ensembl	chr21	+	44702220	44702791
ENST00000412914	3.72145	1.58659	4.9878	0.0255266	0.309212	up	KRTAP10-13P	Ensembl	chr21	+	44702220	44702791
ENST00000412914	3.72145	1.58659	4.9878	0.0255266	0.309212	up	KRTAP10-13P	Ensembl	chr21	+	44702220	44702791
ENST00000600000	3.719	1.7173	5.03702	0.0248111	0.304347	up	TIMM44	Ensembl	chr19	-	7937797	7943666
ENST00000600000	3.719	1.7173	5.03702	0.0248111	0.304347	up	TIMM44	Ensembl	chr19	-	7937797	7943666
ENST00000412849	3.71716	1.44395	5.22738	0.022234	0.288517	up	ZRANB3	Ensembl	chr2	-	135136915	135238861
ENST00000412849	3.71716	1.44395	5.22738	0.022234	0.288517	up	ZRANB3	Ensembl	chr2	-	135136915	135238861
ENST00000412849	3.71716	1.44395	5.22738	0.022234	0.288517	up	ZRANB3	Ensembl	chr2	-	135136915	135238861
ENST00000412849	3.71716	1.44395	5.22738	0.022234	0.288517	up	ZRANB3	Ensembl	chr2	-	135136915	135238861
ENST00000412849	3.71716	1.44395	5.22738	0.022234	0.288517	up	ZRANB3	Ensembl	chr2	-	135136915	135238861
ENST00000412849	3.71716	1.44395	5.22738	0.022234	0.288517	up	ZRANB3	Ensembl	chr2	-	135136915	135238861
ENST00000412849	3.71716	1.44395	5.22738	0.022234	0.288517	up	ZRANB3	Ensembl	chr2	-	135136915	135238861
ENST00000405405	3.71545	5.51881	36.2404	1.74415e-09	7.8923e-07	up	GAPDHP63	Ensembl	chr6	-	79953004	79954011
ENST00000493033	3.71432	1.66117	5.24666	0.021989	0.287204	up	AC093010.2	Ensembl	chr3	+	114214390	114236204
ENST00000493033	3.71432	1.66117	5.24666	0.021989	0.287204	up	AC093010.2	Ensembl	chr3	+	114214390	114236204
ENST00000622423	3.71429	1.89745	7.74919	0.00537366	0.123324	up	LINC00837	Ensembl	chr10	-	28792667	28795376
ENST00000427955	3.71352	1.43783	5.27023	0.0216932	0.284526	up	AC011890.1	Ensembl	chrX	+	120733093	120733396
ENST00000464573	3.71352	1.43783	5.27023	0.0216932	0.284526	up	RN7SL299P	Ensembl	chr1	+	232222865	232223145
ENST00000594592	3.71325	1.57335	5.34817	0.020744	0.276548	up	ZNF333	Ensembl	chr19	+	14707993	14709250
ENST00000594592	3.71325	1.57335	5.34817	0.020744	0.276548	up	ZNF333	Ensembl	chr19	+	14707993	14709250
ENST00000594592	3.71325	1.57335	5.34817	0.020744	0.276548	up	ZNF333	Ensembl	chr19	+	14707993	14709250
ENST00000574086	3.71099	1.44318	5.28256	0.02154	0.283749	up	AC091563.1	Ensembl	chr8	+	120054679	120056201
ENST00000416794	3.70525	1.53827	5.42521	0.019848	0.270157	up	CRIP1P3	Ensembl	chr1	+	202096758	202096978
ENST00000605935	3.7041	2.00346	7.99031	0.00470283	0.113126	up	ZNF318	Ensembl	chr6	-	43311132	43369478
ENST00000605935	3.7041	2.00346	7.99031	0.00470283	0.113126	up	ZNF318	Ensembl	chr6	-	43311132	43369478
ENST00000577848	3.70046	3.02199	7.12249	0.00761227	0.152264	up	AP002478.1	Ensembl	chr18	+	3653409	3656282
ENST00000577848	3.70046	3.02199	7.12249	0.00761227	0.152264	up	AP002478.1	Ensembl	chr18	+	3653409	3656282
ENST00000577848	3.70046	3.02199	7.12249	0.00761227	0.152264	up	AP002478.1	Ensembl	chr18	+	3653409	3656282
ENST00000577848	3.70046	3.02199	7.12249	0.00761227	0.152264	up	AP002478.1	Ensembl	chr18	+	3653409	3656282
ENST00000577848	3.70046	3.02199	7.12249	0.00761227	0.152264	up	AP002478.1	Ensembl	chr18	+	3653409	3656282
ENST00000577848	3.70046	3.02199	7.12249	0.00761227	0.152264	up	AP002478.1	Ensembl	chr18	+	3653409	3656282
ENST00000577848	3.70046	3.02199	7.12249	0.00761227	0.152264	up	AP002478.1	Ensembl	chr18	+	3653409	3656282
ENST00000577848	3.70046	3.02199	7.12249	0.00761227	0.152264	up	AP002478.1	Ensembl	chr18	+	3653409	3656282
ENST00000577848	3.70046	3.02199	7.12249	0.00761227	0.152264	up	AP002478.1	Ensembl	chr18	+	3653409	3656282
ENST00000577848	3.70046	3.02199	7.12249	0.00761227	0.152264	up	AP002478.1	Ensembl	chr18	+	3653409	3656282
ENST00000577848	3.70046	3.02199	7.12249	0.00761227	0.152264	up	AP002478.1	Ensembl	chr18	+	3653409	3656282
ENST00000452760	3.69927	1.48842	5.11298	0.0237474	0.29794	up	AC087499.4	Ensembl	chr17	+	20612666	20614008
ENST00000505638	3.69743	1.79757	4.73011	0.0296389	0.33529	up	TERF1P3	Ensembl	chr4	-	136355109	136356336
ENST00000510622	3.69743	1.79757	4.73011	0.0296389	0.33529	up	AC122710.1	Ensembl	chr5	+	6868558	6886787
ENST00000471312	3.69743	1.79757	4.73011	0.0296389	0.33529	up	KHDC1L	Ensembl	chr6	-	73224255	73225770
ENST00000505390	3.69743	1.79757	4.73011	0.0296389	0.33529	up	YWHAEP4	Ensembl	chr4	-	155381041	155381239
ENST00000616142	3.69743	1.79757	4.73011	0.0296389	0.33529	up	MRPS31P1	Ensembl	chr3	+	41189040	41189236
ENST00000630790	3.69274	1.57381	5.22242	0.0222975	0.289091	up	AC013394.1	Ensembl	chr15	+	92886202	92949230
ENST00000630790	3.69274	1.57381	5.22242	0.0222975	0.289091	up	AC013394.1	Ensembl	chr15	+	92886202	92949230
ENST00000630790	3.69274	1.57381	5.22242	0.0222975	0.289091	up	AC013394.1	Ensembl	chr15	+	92886202	92949230
ENST00000630790	3.69274	1.57381	5.22242	0.0222975	0.289091	up	AC013394.1	Ensembl	chr15	+	92886202	92949230
ENST00000630790	3.69274	1.57381	5.22242	0.0222975	0.289091	up	AC013394.1	Ensembl	chr15	+	92886202	92949230
ENST00000630790	3.69274	1.57381	5.22242	0.0222975	0.289091	up	AC013394.1	Ensembl	chr15	+	92886202	92949230
ENST00000630790	3.69274	1.57381	5.22242	0.0222975	0.289091	up	AC013394.1	Ensembl	chr15	+	92886202	92949230
ENST00000630790	3.69274	1.57381	5.22242	0.0222975	0.289091	up	AC013394.1	Ensembl	chr15	+	92886202	92949230
ENST00000630790	3.69274	1.57381	5.22242	0.0222975	0.289091	up	AC013394.1	Ensembl	chr15	+	92886202	92949230
ENST00000630790	3.69274	1.57381	5.22242	0.0222975	0.289091	up	AC013394.1	Ensembl	chr15	+	92886202	92949230
ENST00000630790	3.69274	1.57381	5.22242	0.0222975	0.289091	up	AC013394.1	Ensembl	chr15	+	92886202	92949230
ENST00000521251	3.69123	2.98325	12.1493	0.000491056	0.0227771	up	AC008378.1	Ensembl	chr5	-	173144161	173145039
ENST00000521251	3.69123	2.98325	12.1493	0.000491056	0.0227771	up	AC008378.1	Ensembl	chr5	-	173144161	173145039
ENST00000521251	3.69123	2.98325	12.1493	0.000491056	0.0227771	up	AC008378.1	Ensembl	chr5	-	173144161	173145039
ENST00000521251	3.69123	2.98325	12.1493	0.000491056	0.0227771	up	AC008378.1	Ensembl	chr5	-	173144161	173145039
ENST00000521627	3.68906	3.87039	19.5205	9.9528e-06	0.00110143	up	ST3GAL1	Ensembl	chr8	-	133488081	133489633
ENST00000521627	3.68906	3.87039	19.5205	9.9528e-06	0.00110143	up	ST3GAL1	Ensembl	chr8	-	133488081	133489633
ENST00000521627	3.68906	3.87039	19.5205	9.9528e-06	0.00110143	up	ST3GAL1	Ensembl	chr8	-	133488081	133489633
ENST00000521627	3.68906	3.87039	19.5205	9.9528e-06	0.00110143	up	ST3GAL1	Ensembl	chr8	-	133488081	133489633
ENST00000521627	3.68906	3.87039	19.5205	9.9528e-06	0.00110143	up	ST3GAL1	Ensembl	chr8	-	133488081	133489633
ENST00000521627	3.68906	3.87039	19.5205	9.9528e-06	0.00110143	up	ST3GAL1	Ensembl	chr8	-	133488081	133489633
ENST00000521627	3.68906	3.87039	19.5205	9.9528e-06	0.00110143	up	ST3GAL1	Ensembl	chr8	-	133488081	133489633
ENST00000521627	3.68906	3.87039	19.5205	9.9528e-06	0.00110143	up	ST3GAL1	Ensembl	chr8	-	133488081	133489633
ENST00000502751	3.6888	1.44322	4.9788	0.0256598	0.309915	up	LMNA	Ensembl	chr1	+	156082572	156134487
ENST00000502751	3.6888	1.44322	4.9788	0.0256598	0.309915	up	LMNA	Ensembl	chr1	+	156082572	156134487
ENST00000502751	3.6888	1.44322	4.9788	0.0256598	0.309915	up	LMNA	Ensembl	chr1	+	156082572	156134487
ENST00000502751	3.6888	1.44322	4.9788	0.0256598	0.309915	up	LMNA	Ensembl	chr1	+	156082572	156134487
ENST00000502751	3.6888	1.44322	4.9788	0.0256598	0.309915	up	LMNA	Ensembl	chr1	+	156082572	156134487
ENST00000502751	3.6888	1.44322	4.9788	0.0256598	0.309915	up	LMNA	Ensembl	chr1	+	156082572	156134487
ENST00000502751	3.6888	1.44322	4.9788	0.0256598	0.309915	up	LMNA	Ensembl	chr1	+	156082572	156134487
ENST00000502751	3.6888	1.44322	4.9788	0.0256598	0.309915	up	LMNA	Ensembl	chr1	+	156082572	156134487
ENST00000502751	3.6888	1.44322	4.9788	0.0256598	0.309915	up	LMNA	Ensembl	chr1	+	156082572	156134487
ENST00000424037	3.68811	1.44325	4.97824	0.025668	0.309915	up	AC012498.1	Ensembl	chr2	+	60711483	60711920
ENST00000366167	3.68706	1.57546	4.91926	0.0265588	0.316477	up	AC073343.2	Ensembl	chr7	+	6663973	6708901
ENST00000366167	3.68706	1.57546	4.91926	0.0265588	0.316477	up	AC073343.2	Ensembl	chr7	+	6663973	6708901
ENST00000366167	3.68706	1.57546	4.91926	0.0265588	0.316477	up	AC073343.2	Ensembl	chr7	+	6663973	6708901
ENST00000366167	3.68706	1.57546	4.91926	0.0265588	0.316477	up	AC073343.2	Ensembl	chr7	+	6663973	6708901
ENST00000400540	3.68253	1.798	4.71334	0.0299294	0.336927	up	LINC00544	Ensembl	chr13	+	29935904	29950488
ENST00000457455	3.68	1.90455	7.52965	0.00606917	0.1331	up	TSEN15	Ensembl	chr1	+	184054360	184055069
ENST00000457455	3.68	1.90455	7.52965	0.00606917	0.1331	up	TSEN15	Ensembl	chr1	+	184054360	184055069
ENST00000457455	3.68	1.90455	7.52965	0.00606917	0.1331	up	TSEN15	Ensembl	chr1	+	184054360	184055069
ENST00000457455	3.68	1.90455	7.52965	0.00606917	0.1331	up	TSEN15	Ensembl	chr1	+	184054360	184055069
ENST00000457455	3.68	1.90455	7.52965	0.00606917	0.1331	up	TSEN15	Ensembl	chr1	+	184054360	184055069
ENST00000457455	3.68	1.90455	7.52965	0.00606917	0.1331	up	TSEN15	Ensembl	chr1	+	184054360	184055069
ENST00000457455	3.68	1.90455	7.52965	0.00606917	0.1331	up	TSEN15	Ensembl	chr1	+	184054360	184055069
ENST00000457455	3.68	1.90455	7.52965	0.00606917	0.1331	up	TSEN15	Ensembl	chr1	+	184054360	184055069
ENST00000457455	3.68	1.90455	7.52965	0.00606917	0.1331	up	TSEN15	Ensembl	chr1	+	184054360	184055069
ENST00000493310	3.67802	1.48431	5.10053	0.0239185	0.299119	up	AHSA2P	Ensembl	chr2	+	61179130	61181680
ENST00000475244	3.6762	1.53821	5.05512	0.0245533	0.303229	up	SEMA5B	Ensembl	chr3	-	122909193	123028605
ENST00000475244	3.6762	1.53821	5.05512	0.0245533	0.303229	up	SEMA5B	Ensembl	chr3	-	122909193	123028605
ENST00000475244	3.6762	1.53821	5.05512	0.0245533	0.303229	up	SEMA5B	Ensembl	chr3	-	122909193	123028605
ENST00000475244	3.6762	1.53821	5.05512	0.0245533	0.303229	up	SEMA5B	Ensembl	chr3	-	122909193	123028605
ENST00000475244	3.6762	1.53821	5.05512	0.0245533	0.303229	up	SEMA5B	Ensembl	chr3	-	122909193	123028605
ENST00000475244	3.6762	1.53821	5.05512	0.0245533	0.303229	up	SEMA5B	Ensembl	chr3	-	122909193	123028605
ENST00000475244	3.6762	1.53821	5.05512	0.0245533	0.303229	up	SEMA5B	Ensembl	chr3	-	122909193	123028605
ENST00000475244	3.6762	1.53821	5.05512	0.0245533	0.303229	up	SEMA5B	Ensembl	chr3	-	122909193	123028605
ENST00000593103	3.67569	5.03745	39.4132	3.42974e-10	2.11631e-07	up	RHBDF2	Ensembl	chr17	-	76487410	76501415
ENST00000593103	3.67569	5.03745	39.4132	3.42974e-10	2.11631e-07	up	RHBDF2	Ensembl	chr17	-	76487410	76501415
ENST00000593103	3.67569	5.03745	39.4132	3.42974e-10	2.11631e-07	up	RHBDF2	Ensembl	chr17	-	76487410	76501415
ENST00000593103	3.67569	5.03745	39.4132	3.42974e-10	2.11631e-07	up	RHBDF2	Ensembl	chr17	-	76487410	76501415
ENST00000593103	3.67569	5.03745	39.4132	3.42974e-10	2.11631e-07	up	RHBDF2	Ensembl	chr17	-	76487410	76501415
ENST00000593103	3.67569	5.03745	39.4132	3.42974e-10	2.11631e-07	up	RHBDF2	Ensembl	chr17	-	76487410	76501415
ENST00000593103	3.67569	5.03745	39.4132	3.42974e-10	2.11631e-07	up	RHBDF2	Ensembl	chr17	-	76487410	76501415
ENST00000593103	3.67569	5.03745	39.4132	3.42974e-10	2.11631e-07	up	RHBDF2	Ensembl	chr17	-	76487410	76501415
ENST00000593103	3.67569	5.03745	39.4132	3.42974e-10	2.11631e-07	up	RHBDF2	Ensembl	chr17	-	76487410	76501415
ENST00000593103	3.67569	5.03745	39.4132	3.42974e-10	2.11631e-07	up	RHBDF2	Ensembl	chr17	-	76487410	76501415
ENST00000593103	3.67569	5.03745	39.4132	3.42974e-10	2.11631e-07	up	RHBDF2	Ensembl	chr17	-	76487410	76501415
ENST00000502729	3.67282	1.54155	4.7582	0.0291591	0.332727	up	KIAA0141	Ensembl	chr5	+	141930246	141934996
ENST00000502729	3.67282	1.54155	4.7582	0.0291591	0.332727	up	KIAA0141	Ensembl	chr5	+	141930246	141934996
ENST00000502729	3.67282	1.54155	4.7582	0.0291591	0.332727	up	KIAA0141	Ensembl	chr5	+	141930246	141934996
ENST00000502729	3.67282	1.54155	4.7582	0.0291591	0.332727	up	KIAA0141	Ensembl	chr5	+	141930246	141934996
ENST00000451327	3.67177	1.90608	6.38459	0.0115115	0.194675	up	AL035414.1	Ensembl	chr1	+	210303683	210304540
ENST00000391405	3.67043	2.27922	9.67084	0.00187215	0.0608873	up	AP002414.1	Ensembl	chr18	-	12056675	12057822
ENST00000524578	3.67014	1.4914	4.976	0.0257013	0.31012	up	NUP214	Ensembl	chr9	+	131187113	131195341
ENST00000524578	3.67014	1.4914	4.976	0.0257013	0.31012	up	NUP214	Ensembl	chr9	+	131187113	131195341
ENST00000524578	3.67014	1.4914	4.976	0.0257013	0.31012	up	NUP214	Ensembl	chr9	+	131187113	131195341
ENST00000524578	3.67014	1.4914	4.976	0.0257013	0.31012	up	NUP214	Ensembl	chr9	+	131187113	131195341
ENST00000524578	3.67014	1.4914	4.976	0.0257013	0.31012	up	NUP214	Ensembl	chr9	+	131187113	131195341
ENST00000420601	3.67005	1.48969	5.11829	0.0236749	0.297488	up	AL391361.3	Ensembl	chr6	+	160926368	160927162
ENST00000609407	3.66852	1.48927	5.09003	0.0240638	0.300521	up	AC010864.1	Ensembl	chr10	-	43136823	43138334
ENST00000503085	3.66402	1.57271	5.22139	0.0223107	0.289091	up	AC133961.1	Ensembl	chr4	-	25864880	25869550
ENST00000456151	3.66353	1.58748	4.7939	0.0285607	0.329407	up	AC005008.1	Ensembl	chr7	+	81191397	81192009
ENST00000474517	3.66116	1.44227	5.16804	0.0230061	0.293235	up	MID2	Ensembl	chrX	+	107917501	107926472
ENST00000474517	3.66116	1.44227	5.16804	0.0230061	0.293235	up	MID2	Ensembl	chrX	+	107917501	107926472
ENST00000440322	3.6588	2.6833	8.71705	0.00315248	0.0849105	up	TTC21B-AS1	Ensembl	chr2	+	165933856	165949891
ENST00000432657	3.65757	2.42772	10.7167	0.00106171	0.0403718	up	GAPDHP54	Ensembl	chr20	+	46997595	46998488
ENST00000432657	3.65757	2.42772	10.7167	0.00106171	0.0403718	up	GAPDHP54	Ensembl	chr20	+	46997595	46998488
ENST00000432657	3.65757	2.42772	10.7167	0.00106171	0.0403718	up	GAPDHP54	Ensembl	chr20	+	46997595	46998488
ENST00000432657	3.65757	2.42772	10.7167	0.00106171	0.0403718	up	GAPDHP54	Ensembl	chr20	+	46997595	46998488
ENST00000432657	3.65757	2.42772	10.7167	0.00106171	0.0403718	up	GAPDHP54	Ensembl	chr20	+	46997595	46998488
ENST00000605459	3.65738	1.4837	5.04632	0.0246783	0.303617	up	LINC01235	Ensembl	chr9	-	13416398	13433053
ENST00000582324	3.65598	1.48344	5.23448	0.0221434	0.288059	up	CCDC144NL-AS1	Ensembl	chr17	+	20868542	20899131
ENST00000568063	3.65504	1.49398	4.89846	0.0268806	0.318138	up	AL591222.1	Ensembl	chr9	+	19926093	19929937
ENST00000532655	3.65276	1.97513	7.26236	0.00704147	0.145356	up	MTCO2P15	Ensembl	chr11	-	103403511	103404167
ENST00000532655	3.65276	1.97513	7.26236	0.00704147	0.145356	up	MTCO2P15	Ensembl	chr11	-	103403511	103404167
ENST00000532655	3.65276	1.97513	7.26236	0.00704147	0.145356	up	MTCO2P15	Ensembl	chr11	-	103403511	103404167
ENST00000532655	3.65276	1.97513	7.26236	0.00704147	0.145356	up	MTCO2P15	Ensembl	chr11	-	103403511	103404167
ENST00000519856	3.6502	1.6303	4.86929	0.0273388	0.321598	up	AC024451.2	Ensembl	chr8	-	47511033	47512141
ENST00000519856	3.6502	1.6303	4.86929	0.0273388	0.321598	up	AC024451.2	Ensembl	chr8	-	47511033	47512141
ENST00000519856	3.6502	1.6303	4.86929	0.0273388	0.321598	up	AC024451.2	Ensembl	chr8	-	47511033	47512141
ENST00000519856	3.6502	1.6303	4.86929	0.0273388	0.321598	up	AC024451.2	Ensembl	chr8	-	47511033	47512141
ENST00000519856	3.6502	1.6303	4.86929	0.0273388	0.321598	up	AC024451.2	Ensembl	chr8	-	47511033	47512141
ENST00000471680	3.64804	2.15875	8.28652	0.00399404	0.10022	up	WDR3	Ensembl	chr1	+	117929774	117938529
ENST00000471680	3.64804	2.15875	8.28652	0.00399404	0.10022	up	WDR3	Ensembl	chr1	+	117929774	117938529
ENST00000493177	3.6388	3.48293	21.4879	3.5607e-06	0.000464774	up	MSH6	Ensembl	chr2	+	47783169	47784976
ENST00000493177	3.6388	3.48293	21.4879	3.5607e-06	0.000464774	up	MSH6	Ensembl	chr2	+	47783169	47784976
ENST00000493177	3.6388	3.48293	21.4879	3.5607e-06	0.000464774	up	MSH6	Ensembl	chr2	+	47783169	47784976
ENST00000493177	3.6388	3.48293	21.4879	3.5607e-06	0.000464774	up	MSH6	Ensembl	chr2	+	47783169	47784976
ENST00000493177	3.6388	3.48293	21.4879	3.5607e-06	0.000464774	up	MSH6	Ensembl	chr2	+	47783169	47784976
ENST00000493177	3.6388	3.48293	21.4879	3.5607e-06	0.000464774	up	MSH6	Ensembl	chr2	+	47783169	47784976
ENST00000493177	3.6388	3.48293	21.4879	3.5607e-06	0.000464774	up	MSH6	Ensembl	chr2	+	47783169	47784976
ENST00000493177	3.6388	3.48293	21.4879	3.5607e-06	0.000464774	up	MSH6	Ensembl	chr2	+	47783169	47784976
ENST00000493177	3.6388	3.48293	21.4879	3.5607e-06	0.000464774	up	MSH6	Ensembl	chr2	+	47783169	47784976
ENST00000493177	3.6388	3.48293	21.4879	3.5607e-06	0.000464774	up	MSH6	Ensembl	chr2	+	47783169	47784976
ENST00000627207	3.62958	2.00854	6.8606	0.00881172	0.167088	up	PAQR9-AS1	Ensembl	chr3	+	142960649	142964812
ENST00000627207	3.62958	2.00854	6.8606	0.00881172	0.167088	up	PAQR9-AS1	Ensembl	chr3	+	142960649	142964812
ENST00000627207	3.62958	2.00854	6.8606	0.00881172	0.167088	up	PAQR9-AS1	Ensembl	chr3	+	142960649	142964812
ENST00000627207	3.62958	2.00854	6.8606	0.00881172	0.167088	up	PAQR9-AS1	Ensembl	chr3	+	142960649	142964812
ENST00000615702	3.62915	1.9354	6.86173	0.00880614	0.167088	up	AL162574.1	Ensembl	chr13	-	106903149	106904099
ENST00000415477	3.62786	1.38919	5.07563	0.0242644	0.301639	up	AL138733.1	Ensembl	chr6	-	151088102	151228447
ENST00000415477	3.62786	1.38919	5.07563	0.0242644	0.301639	up	AL138733.1	Ensembl	chr6	-	151088102	151228447
ENST00000415477	3.62786	1.38919	5.07563	0.0242644	0.301639	up	AL138733.1	Ensembl	chr6	-	151088102	151228447
ENST00000616614	3.62726	3.00418	16.1714	5.78598e-05	0.00451406	up	FMR1	Ensembl	chrX	+	147911955	147937523
ENST00000616614	3.62726	3.00418	16.1714	5.78598e-05	0.00451406	up	FMR1	Ensembl	chrX	+	147911955	147937523
ENST00000616614	3.62726	3.00418	16.1714	5.78598e-05	0.00451406	up	FMR1	Ensembl	chrX	+	147911955	147937523
ENST00000616614	3.62726	3.00418	16.1714	5.78598e-05	0.00451406	up	FMR1	Ensembl	chrX	+	147911955	147937523
ENST00000616614	3.62726	3.00418	16.1714	5.78598e-05	0.00451406	up	FMR1	Ensembl	chrX	+	147911955	147937523
ENST00000616614	3.62726	3.00418	16.1714	5.78598e-05	0.00451406	up	FMR1	Ensembl	chrX	+	147911955	147937523
ENST00000616614	3.62726	3.00418	16.1714	5.78598e-05	0.00451406	up	FMR1	Ensembl	chrX	+	147911955	147937523
ENST00000616614	3.62726	3.00418	16.1714	5.78598e-05	0.00451406	up	FMR1	Ensembl	chrX	+	147911955	147937523
ENST00000616614	3.62726	3.00418	16.1714	5.78598e-05	0.00451406	up	FMR1	Ensembl	chrX	+	147911955	147937523
ENST00000616614	3.62726	3.00418	16.1714	5.78598e-05	0.00451406	up	FMR1	Ensembl	chrX	+	147911955	147937523
ENST00000616614	3.62726	3.00418	16.1714	5.78598e-05	0.00451406	up	FMR1	Ensembl	chrX	+	147911955	147937523
ENST00000616614	3.62726	3.00418	16.1714	5.78598e-05	0.00451406	up	FMR1	Ensembl	chrX	+	147911955	147937523
ENST00000616614	3.62726	3.00418	16.1714	5.78598e-05	0.00451406	up	FMR1	Ensembl	chrX	+	147911955	147937523
ENST00000492033	3.62637	4.43739	22.0458	2.66221e-06	0.00036877	up	EIF4E2P2	Ensembl	chr3	+	115279124	115279860
ENST00000519278	3.62242	3.28127	13.1486	0.000287729	0.0153174	up	NDRG1	Ensembl	chr8	-	133237175	133256228
ENST00000519278	3.62242	3.28127	13.1486	0.000287729	0.0153174	up	NDRG1	Ensembl	chr8	-	133237175	133256228
ENST00000519278	3.62242	3.28127	13.1486	0.000287729	0.0153174	up	NDRG1	Ensembl	chr8	-	133237175	133256228
ENST00000519278	3.62242	3.28127	13.1486	0.000287729	0.0153174	up	NDRG1	Ensembl	chr8	-	133237175	133256228
ENST00000519278	3.62242	3.28127	13.1486	0.000287729	0.0153174	up	NDRG1	Ensembl	chr8	-	133237175	133256228
ENST00000519278	3.62242	3.28127	13.1486	0.000287729	0.0153174	up	NDRG1	Ensembl	chr8	-	133237175	133256228
ENST00000407792	3.62096	1.49414	4.56256	0.0326783	0.35344	up	AL357139.1	Ensembl	chr6	-	102453366	102453792
ENST00000513672	3.62074	1.48807	4.89638	0.026913	0.318429	up	AL117348.1	Ensembl	chr1	-	225936410	225937557
ENST00000513672	3.62074	1.48807	4.89638	0.026913	0.318429	up	AL117348.1	Ensembl	chr1	-	225936410	225937557
ENST00000530550	3.62032	1.49376	4.85227	0.0276098	0.323571	up	AP001972.4	Ensembl	chr11	-	75099171	75140148
ENST00000462712	3.62005	1.89535	4.82626	0.0280294	0.326648	up	NABP1	Ensembl	chr2	+	191678135	191683135
ENST00000462712	3.62005	1.89535	4.82626	0.0280294	0.326648	up	NABP1	Ensembl	chr2	+	191678135	191683135
ENST00000462712	3.62005	1.89535	4.82626	0.0280294	0.326648	up	NABP1	Ensembl	chr2	+	191678135	191683135
ENST00000462712	3.62005	1.89535	4.82626	0.0280294	0.326648	up	NABP1	Ensembl	chr2	+	191678135	191683135
ENST00000422679	3.61542	1.39241	4.9634	0.0258892	0.31175	up	AL928970.1	Ensembl	chr9	+	27656	30891
ENST00000422679	3.61542	1.39241	4.9634	0.0258892	0.31175	up	AL928970.1	Ensembl	chr9	+	27656	30891
ENST00000468501	3.6115	1.38756	5.05328	0.0245794	0.303229	up	AC023245.1	Ensembl	chr8	-	109899245	109899762
ENST00000459855	3.61053	4.54767	24.5331	7.30447e-07	0.000127843	up	AC046136.1	Ensembl	chr3	+	115251195	115285347
ENST00000433486	3.60993	2.8727	13.1533	0.000287017	0.0152994	up	AL512658.1	Ensembl	chr6	-	156497745	156498966
ENST00000491015	3.60936	1.97723	6.23902	0.0124966	0.203487	up	APCDD1L	Ensembl	chr20	-	58461124	58461980
ENST00000607048	3.60766	3.34816	18.8652	1.40289e-05	0.00145007	up	CASC15	Ensembl	chr6	+	21668818	22194385
ENST00000433580	3.60159	2.35365	9.52286	0.00202928	0.0635222	up	ATP5MC2P1	Ensembl	chr1	-	209267797	209268223
ENST00000405722	3.60077	1.54061	4.67898	0.0305339	0.339826	up	AL445189.1	Ensembl	chr6	-	108856399	108856737
ENST00000405722	3.60077	1.54061	4.67898	0.0305339	0.339826	up	AL445189.1	Ensembl	chr6	-	108856399	108856737
ENST00000405722	3.60077	1.54061	4.67898	0.0305339	0.339826	up	AL445189.1	Ensembl	chr6	-	108856399	108856737
ENST00000465830	3.60077	1.39074	5.19536	0.0226473	0.290911	up	MAN2B1	Ensembl	chr19	-	12657454	12658617
ENST00000465830	3.60077	1.39074	5.19536	0.0226473	0.290911	up	MAN2B1	Ensembl	chr19	-	12657454	12658617
ENST00000507126	3.59931	1.74598	4.9849	0.0255694	0.309546	up	SRP72	Ensembl	chr4	+	56500450	56503673
ENST00000507126	3.59931	1.74598	4.9849	0.0255694	0.309546	up	SRP72	Ensembl	chr4	+	56500450	56503673
ENST00000507126	3.59931	1.74598	4.9849	0.0255694	0.309546	up	SRP72	Ensembl	chr4	+	56500450	56503673
ENST00000630717	3.59784	1.43577	5.06987	0.0243453	0.302091	up	AC017002.5	Ensembl	chr2	+	111468809	111637967
ENST00000480425	3.59593	1.44249	4.91073	0.0266904	0.317017	up	DNAJA4	Ensembl	chr15	+	78279136	78282196
ENST00000480425	3.59593	1.44249	4.91073	0.0266904	0.317017	up	DNAJA4	Ensembl	chr15	+	78279136	78282196
ENST00000480425	3.59593	1.44249	4.91073	0.0266904	0.317017	up	DNAJA4	Ensembl	chr15	+	78279136	78282196
ENST00000480425	3.59593	1.44249	4.91073	0.0266904	0.317017	up	DNAJA4	Ensembl	chr15	+	78279136	78282196
ENST00000480425	3.59593	1.44249	4.91073	0.0266904	0.317017	up	DNAJA4	Ensembl	chr15	+	78279136	78282196
ENST00000480425	3.59593	1.44249	4.91073	0.0266904	0.317017	up	DNAJA4	Ensembl	chr15	+	78279136	78282196
ENST00000528351	3.59547	3.06189	13.5163	0.000236504	0.0133027	up	SLC25A1P1	Ensembl	chr11	+	85934736	85935663
ENST00000590074	3.59454	1.6747	4.74366	0.0294064	0.334203	up	FAM20A	Ensembl	chr17	-	68537616	68600596
ENST00000595460	3.59454	1.6747	4.74366	0.0294064	0.334203	up	PTGIR	Ensembl	chr19	-	46622721	46624747
ENST00000590074	3.59454	1.6747	4.74366	0.0294064	0.334203	up	FAM20A	Ensembl	chr17	-	68537616	68600596
ENST00000595460	3.59454	1.6747	4.74366	0.0294064	0.334203	up	PTGIR	Ensembl	chr19	-	46622721	46624747
ENST00000595460	3.59454	1.6747	4.74366	0.0294064	0.334203	up	PTGIR	Ensembl	chr19	-	46622721	46624747
ENST00000595460	3.59454	1.6747	4.74366	0.0294064	0.334203	up	PTGIR	Ensembl	chr19	-	46622721	46624747
ENST00000590074	3.59454	1.6747	4.74366	0.0294064	0.334203	up	FAM20A	Ensembl	chr17	-	68537616	68600596
ENST00000595460	3.59454	1.6747	4.74366	0.0294064	0.334203	up	PTGIR	Ensembl	chr19	-	46622721	46624747
ENST00000536580	3.59038	1.57719	4.79904	0.0284756	0.329265	up	DDX11	Ensembl	chr12	+	31091552	31096989
ENST00000536580	3.59038	1.57719	4.79904	0.0284756	0.329265	up	DDX11	Ensembl	chr12	+	31091552	31096989
ENST00000536580	3.59038	1.57719	4.79904	0.0284756	0.329265	up	DDX11	Ensembl	chr12	+	31091552	31096989
ENST00000536580	3.59038	1.57719	4.79904	0.0284756	0.329265	up	DDX11	Ensembl	chr12	+	31091552	31096989
ENST00000478188	3.58849	1.48385	4.80499	0.0283774	0.328749	up	POLR2B	Ensembl	chr4	+	57009558	57031158
ENST00000478188	3.58849	1.48385	4.80499	0.0283774	0.328749	up	POLR2B	Ensembl	chr4	+	57009558	57031158
ENST00000478188	3.58849	1.48385	4.80499	0.0283774	0.328749	up	POLR2B	Ensembl	chr4	+	57009558	57031158
ENST00000478188	3.58849	1.48385	4.80499	0.0283774	0.328749	up	POLR2B	Ensembl	chr4	+	57009558	57031158
ENST00000478188	3.58849	1.48385	4.80499	0.0283774	0.328749	up	POLR2B	Ensembl	chr4	+	57009558	57031158
ENST00000478188	3.58849	1.48385	4.80499	0.0283774	0.328749	up	POLR2B	Ensembl	chr4	+	57009558	57031158
ENST00000600161	3.58438	2.01102	6.5997	0.0101996	0.181497	up	AC234771.5	Ensembl	chrX	+	135236894	135237408
ENST00000473321	3.58403	1.44407	4.7464	0.0293596	0.333986	up	NDUFS2	Ensembl	chr1	+	161206408	161209727
ENST00000473321	3.58403	1.44407	4.7464	0.0293596	0.333986	up	NDUFS2	Ensembl	chr1	+	161206408	161209727
ENST00000634847	3.58228	1.48393	4.79576	0.0285298	0.329407	up	AC087632.1	Ensembl	chr15	-	64181184	64373769
ENST00000634847	3.58228	1.48393	4.79576	0.0285298	0.329407	up	AC087632.1	Ensembl	chr15	-	64181184	64373769
ENST00000634847	3.58228	1.48393	4.79576	0.0285298	0.329407	up	AC087632.1	Ensembl	chr15	-	64181184	64373769
ENST00000634847	3.58228	1.48393	4.79576	0.0285298	0.329407	up	AC087632.1	Ensembl	chr15	-	64181184	64373769
ENST00000634847	3.58228	1.48393	4.79576	0.0285298	0.329407	up	AC087632.1	Ensembl	chr15	-	64181184	64373769
ENST00000634847	3.58228	1.48393	4.79576	0.0285298	0.329407	up	AC087632.1	Ensembl	chr15	-	64181184	64373769
ENST00000634847	3.58228	1.48393	4.79576	0.0285298	0.329407	up	AC087632.1	Ensembl	chr15	-	64181184	64373769
ENST00000634847	3.58228	1.48393	4.79576	0.0285298	0.329407	up	AC087632.1	Ensembl	chr15	-	64181184	64373769
ENST00000634847	3.58228	1.48393	4.79576	0.0285298	0.329407	up	AC087632.1	Ensembl	chr15	-	64181184	64373769
ENST00000634847	3.58228	1.48393	4.79576	0.0285298	0.329407	up	AC087632.1	Ensembl	chr15	-	64181184	64373769
ENST00000634847	3.58228	1.48393	4.79576	0.0285298	0.329407	up	AC087632.1	Ensembl	chr15	-	64181184	64373769
ENST00000634847	3.58228	1.48393	4.79576	0.0285298	0.329407	up	AC087632.1	Ensembl	chr15	-	64181184	64373769
ENST00000634847	3.58228	1.48393	4.79576	0.0285298	0.329407	up	AC087632.1	Ensembl	chr15	-	64181184	64373769
ENST00000634847	3.58228	1.48393	4.79576	0.0285298	0.329407	up	AC087632.1	Ensembl	chr15	-	64181184	64373769
ENST00000634847	3.58228	1.48393	4.79576	0.0285298	0.329407	up	AC087632.1	Ensembl	chr15	-	64181184	64373769
ENST00000634847	3.58228	1.48393	4.79576	0.0285298	0.329407	up	AC087632.1	Ensembl	chr15	-	64181184	64373769
ENST00000634847	3.58228	1.48393	4.79576	0.0285298	0.329407	up	AC087632.1	Ensembl	chr15	-	64181184	64373769
ENST00000634847	3.58228	1.48393	4.79576	0.0285298	0.329407	up	AC087632.1	Ensembl	chr15	-	64181184	64373769
ENST00000634847	3.58228	1.48393	4.79576	0.0285298	0.329407	up	AC087632.1	Ensembl	chr15	-	64181184	64373769
ENST00000552892	3.58102	1.44052	4.79396	0.0285596	0.329407	up	PPP1R12A	Ensembl	chr12	-	79775934	79780745
ENST00000552892	3.58102	1.44052	4.79396	0.0285596	0.329407	up	PPP1R12A	Ensembl	chr12	-	79775934	79780745
ENST00000552892	3.58102	1.44052	4.79396	0.0285596	0.329407	up	PPP1R12A	Ensembl	chr12	-	79775934	79780745
ENST00000552892	3.58102	1.44052	4.79396	0.0285596	0.329407	up	PPP1R12A	Ensembl	chr12	-	79775934	79780745
ENST00000552892	3.58102	1.44052	4.79396	0.0285596	0.329407	up	PPP1R12A	Ensembl	chr12	-	79775934	79780745
ENST00000552892	3.58102	1.44052	4.79396	0.0285596	0.329407	up	PPP1R12A	Ensembl	chr12	-	79775934	79780745
ENST00000552892	3.58102	1.44052	4.79396	0.0285596	0.329407	up	PPP1R12A	Ensembl	chr12	-	79775934	79780745
ENST00000397841	3.5788	1.4391	4.78927	0.0286375	0.329842	up	LINC01547	Ensembl	chr21	-	44932813	44939913
ENST00000397841	3.5788	1.4391	4.78927	0.0286375	0.329842	up	LINC01547	Ensembl	chr21	-	44932813	44939913
ENST00000397841	3.5788	1.4391	4.78927	0.0286375	0.329842	up	LINC01547	Ensembl	chr21	-	44932813	44939913
ENST00000522384	3.57824	1.94067	6.46815	0.0109825	0.188958	up	MTND1P36	Ensembl	chr11	-	103407440	103408376
ENST00000522384	3.57824	1.94067	6.46815	0.0109825	0.188958	up	MTND1P36	Ensembl	chr11	-	103407440	103408376
ENST00000522384	3.57824	1.94067	6.46815	0.0109825	0.188958	up	MTND1P36	Ensembl	chr11	-	103407440	103408376
ENST00000522384	3.57824	1.94067	6.46815	0.0109825	0.188958	up	MTND1P36	Ensembl	chr11	-	103407440	103408376
ENST00000582047	3.57807	2.62226	9.59473	0.00195137	0.0624269	up	KRT17P1	Ensembl	chr17	-	16841538	16842449
ENST00000525707	3.57797	1.48676	4.84748	0.0276866	0.324005	up	CAT	Ensembl	chr11	+	34461202	34468531
ENST00000566677	3.57719	1.75791	4.49056	0.0340824	0.361742	up	C15orf41	Ensembl	chr15	+	36704312	36809498
ENST00000566677	3.57719	1.75791	4.49056	0.0340824	0.361742	up	C15orf41	Ensembl	chr15	+	36704312	36809498
ENST00000566677	3.57719	1.75791	4.49056	0.0340824	0.361742	up	C15orf41	Ensembl	chr15	+	36704312	36809498
ENST00000566677	3.57719	1.75791	4.49056	0.0340824	0.361742	up	C15orf41	Ensembl	chr15	+	36704312	36809498
ENST00000566677	3.57719	1.75791	4.49056	0.0340824	0.361742	up	C15orf41	Ensembl	chr15	+	36704312	36809498
ENST00000566677	3.57719	1.75791	4.49056	0.0340824	0.361742	up	C15orf41	Ensembl	chr15	+	36704312	36809498
ENST00000566677	3.57719	1.75791	4.49056	0.0340824	0.361742	up	C15orf41	Ensembl	chr15	+	36704312	36809498
ENST00000435401	3.57719	1.75791	4.49056	0.0340824	0.361742	up	LINC00353	Ensembl	chr13	-	89548690	89553804
ENST00000566677	3.57719	1.75791	4.49056	0.0340824	0.361742	up	C15orf41	Ensembl	chr15	+	36704312	36809498
ENST00000566677	3.57719	1.75791	4.49056	0.0340824	0.361742	up	C15orf41	Ensembl	chr15	+	36704312	36809498
ENST00000637834	3.57719	1.75791	4.49056	0.0340824	0.361742	up	AL445984.1	Ensembl	chr13	+	88571653	88572312
ENST00000566677	3.57719	1.75791	4.49056	0.0340824	0.361742	up	C15orf41	Ensembl	chr15	+	36704312	36809498
ENST00000566677	3.57719	1.75791	4.49056	0.0340824	0.361742	up	C15orf41	Ensembl	chr15	+	36704312	36809498
ENST00000566677	3.57719	1.75791	4.49056	0.0340824	0.361742	up	C15orf41	Ensembl	chr15	+	36704312	36809498
ENST00000555160	3.57504	1.632	4.63746	0.0312813	0.344865	up	MTCYBP27	Ensembl	chr14	+	84176418	84177088
ENST00000473610	3.57502	1.39013	4.89425	0.0269463	0.318436	up	KCNH2	Ensembl	chr7	-	150949415	150955828
ENST00000473610	3.57502	1.39013	4.89425	0.0269463	0.318436	up	KCNH2	Ensembl	chr7	-	150949415	150955828
ENST00000473610	3.57502	1.39013	4.89425	0.0269463	0.318436	up	KCNH2	Ensembl	chr7	-	150949415	150955828
ENST00000546186	3.56544	1.54009	4.64167	0.0312046	0.344299	up	MIR9-3HG	Ensembl	chr15	+	89386595	89396240
ENST00000561083	3.56535	1.53442	4.91075	0.02669	0.317017	up	LIPC-AS1	Ensembl	chr15	-	58434889	58498735
ENST00000561083	3.56535	1.53442	4.91075	0.02669	0.317017	up	LIPC-AS1	Ensembl	chr15	-	58434889	58498735
ENST00000561083	3.56535	1.53442	4.91075	0.02669	0.317017	up	LIPC-AS1	Ensembl	chr15	-	58434889	58498735
ENST00000561083	3.56535	1.53442	4.91075	0.02669	0.317017	up	LIPC-AS1	Ensembl	chr15	-	58434889	58498735
ENST00000561083	3.56535	1.53442	4.91075	0.02669	0.317017	up	LIPC-AS1	Ensembl	chr15	-	58434889	58498735
ENST00000429771	3.56277	1.53822	4.61196	0.0317497	0.347769	up	AC026954.1	Ensembl	chr17	+	7330451	7335413
ENST00000612348	3.56224	5.30895	42.7089	6.35223e-11	4.46025e-08	up	Z82195.2	Ensembl	chrX	-	130445084	130523536
ENST00000402768	3.55672	1.38802	4.94186	0.0262137	0.314021	up	ATP5PBP6	Ensembl	chr6	-	139614437	139615204
ENST00000455534	3.55233	4.15009	17.1028	3.54107e-05	0.00308801	up	MYB-AS1	Ensembl	chr6	-	135195082	135195995
ENST00000455534	3.55233	4.15009	17.1028	3.54107e-05	0.00308801	up	MYB-AS1	Ensembl	chr6	-	135195082	135195995
ENST00000455534	3.55233	4.15009	17.1028	3.54107e-05	0.00308801	up	MYB-AS1	Ensembl	chr6	-	135195082	135195995
ENST00000455534	3.55233	4.15009	17.1028	3.54107e-05	0.00308801	up	MYB-AS1	Ensembl	chr6	-	135195082	135195995
ENST00000455534	3.55233	4.15009	17.1028	3.54107e-05	0.00308801	up	MYB-AS1	Ensembl	chr6	-	135195082	135195995
ENST00000455534	3.55233	4.15009	17.1028	3.54107e-05	0.00308801	up	MYB-AS1	Ensembl	chr6	-	135195082	135195995
ENST00000455534	3.55233	4.15009	17.1028	3.54107e-05	0.00308801	up	MYB-AS1	Ensembl	chr6	-	135195082	135195995
ENST00000455534	3.55233	4.15009	17.1028	3.54107e-05	0.00308801	up	MYB-AS1	Ensembl	chr6	-	135195082	135195995
ENST00000455534	3.55233	4.15009	17.1028	3.54107e-05	0.00308801	up	MYB-AS1	Ensembl	chr6	-	135195082	135195995
ENST00000455534	3.55233	4.15009	17.1028	3.54107e-05	0.00308801	up	MYB-AS1	Ensembl	chr6	-	135195082	135195995
ENST00000455534	3.55233	4.15009	17.1028	3.54107e-05	0.00308801	up	MYB-AS1	Ensembl	chr6	-	135195082	135195995
ENST00000455534	3.55233	4.15009	17.1028	3.54107e-05	0.00308801	up	MYB-AS1	Ensembl	chr6	-	135195082	135195995
ENST00000466034	3.55155	4.97239	10.5552	0.00115864	0.0429742	up	SOX2-OT	Ensembl	chr3	+	181699222	181740747
ENST00000380970	3.54878	2.81763	5.41278	0.0199899	0.271363	up	LINC01446	Ensembl	chr7	-	53655508	53811931
ENST00000439110	3.54599	1.38938	4.64777	0.0310939	0.343523	up	PTMAP6	Ensembl	chr20	-	56700836	56701514
ENST00000588099	3.54225	1.39237	4.86779	0.0273625	0.321598	up	AC020663.1	Ensembl	chr16	-	4730114	4752565
ENST00000588099	3.54225	1.39237	4.86779	0.0273625	0.321598	up	AC020663.1	Ensembl	chr16	-	4730114	4752565
ENST00000588099	3.54225	1.39237	4.86779	0.0273625	0.321598	up	AC020663.1	Ensembl	chr16	-	4730114	4752565
ENST00000588099	3.54225	1.39237	4.86779	0.0273625	0.321598	up	AC020663.1	Ensembl	chr16	-	4730114	4752565
ENST00000588099	3.54225	1.39237	4.86779	0.0273625	0.321598	up	AC020663.1	Ensembl	chr16	-	4730114	4752565
ENST00000588099	3.54225	1.39237	4.86779	0.0273625	0.321598	up	AC020663.1	Ensembl	chr16	-	4730114	4752565
ENST00000588099	3.54225	1.39237	4.86779	0.0273625	0.321598	up	AC020663.1	Ensembl	chr16	-	4730114	4752565
ENST00000588099	3.54225	1.39237	4.86779	0.0273625	0.321598	up	AC020663.1	Ensembl	chr16	-	4730114	4752565
ENST00000588099	3.54225	1.39237	4.86779	0.0273625	0.321598	up	AC020663.1	Ensembl	chr16	-	4730114	4752565
ENST00000588099	3.54225	1.39237	4.86779	0.0273625	0.321598	up	AC020663.1	Ensembl	chr16	-	4730114	4752565
ENST00000588099	3.54225	1.39237	4.86779	0.0273625	0.321598	up	AC020663.1	Ensembl	chr16	-	4730114	4752565
ENST00000588099	3.54225	1.39237	4.86779	0.0273625	0.321598	up	AC020663.1	Ensembl	chr16	-	4730114	4752565
ENST00000588099	3.54225	1.39237	4.86779	0.0273625	0.321598	up	AC020663.1	Ensembl	chr16	-	4730114	4752565
ENST00000588099	3.54225	1.39237	4.86779	0.0273625	0.321598	up	AC020663.1	Ensembl	chr16	-	4730114	4752565
ENST00000588099	3.54225	1.39237	4.86779	0.0273625	0.321598	up	AC020663.1	Ensembl	chr16	-	4730114	4752565
ENST00000588099	3.54225	1.39237	4.86779	0.0273625	0.321598	up	AC020663.1	Ensembl	chr16	-	4730114	4752565
ENST00000588099	3.54225	1.39237	4.86779	0.0273625	0.321598	up	AC020663.1	Ensembl	chr16	-	4730114	4752565
ENST00000588099	3.54225	1.39237	4.86779	0.0273625	0.321598	up	AC020663.1	Ensembl	chr16	-	4730114	4752565
ENST00000588099	3.54225	1.39237	4.86779	0.0273625	0.321598	up	AC020663.1	Ensembl	chr16	-	4730114	4752565
ENST00000588099	3.54225	1.39237	4.86779	0.0273625	0.321598	up	AC020663.1	Ensembl	chr16	-	4730114	4752565
ENST00000340589	3.54067	7.3208	64.2567	1.09219e-15	2.34103e-12	up	NCOA4P2	Ensembl	chr4	-	88508590	88510403
ENST00000636837	3.54021	1.4407	4.75516	0.0292107	0.333222	up	DMBT1P1	Ensembl	chr10	+	122729428	122826448
ENST00000486812	3.53983	2.20205	4.90484	0.0267815	0.317518	up	PRDM15	Ensembl	chr21	-	41798224	41814962
ENST00000486812	3.53983	2.20205	4.90484	0.0267815	0.317518	up	PRDM15	Ensembl	chr21	-	41798224	41814962
ENST00000486812	3.53983	2.20205	4.90484	0.0267815	0.317518	up	PRDM15	Ensembl	chr21	-	41798224	41814962
ENST00000486812	3.53983	2.20205	4.90484	0.0267815	0.317518	up	PRDM15	Ensembl	chr21	-	41798224	41814962
ENST00000463951	3.53945	1.4367	4.74001	0.0294689	0.334482	up	STAT4	Ensembl	chr2	-	191031207	191033607
ENST00000463951	3.53945	1.4367	4.74001	0.0294689	0.334482	up	STAT4	Ensembl	chr2	-	191031207	191033607
ENST00000467010	3.53521	2.51761	6.38323	0.0115203	0.194675	up	AC104966.1	Ensembl	chr8	+	91157284	91158748
ENST00000467010	3.53521	2.51761	6.38323	0.0115203	0.194675	up	AC104966.1	Ensembl	chr8	+	91157284	91158748
ENST00000552759	3.5325	1.39076	4.88349	0.0271147	0.320072	up	AC068643.2	Ensembl	chr12	+	103151854	103161642
ENST00000413986	3.53249	3.20026	14.291	0.00015661	0.00961982	up	AL121787.1	Ensembl	chr6	+	89950115	89951989
ENST00000413986	3.53249	3.20026	14.291	0.00015661	0.00961982	up	AL121787.1	Ensembl	chr6	+	89950115	89951989
ENST00000413986	3.53249	3.20026	14.291	0.00015661	0.00961982	up	AL121787.1	Ensembl	chr6	+	89950115	89951989
ENST00000532553	3.53153	1.85926	4.64048	0.0312262	0.344444	up	AP001922.6	Ensembl	chr11	-	75596143	75597270
ENST00000532553	3.53153	1.85926	4.64048	0.0312262	0.344444	up	AP001922.6	Ensembl	chr11	-	75596143	75597270
ENST00000580482	3.52264	1.38846	4.89574	0.0269231	0.318436	up	CEP112	Ensembl	chr17	-	65688229	65873648
ENST00000580482	3.52264	1.38846	4.89574	0.0269231	0.318436	up	CEP112	Ensembl	chr17	-	65688229	65873648
ENST00000580482	3.52264	1.38846	4.89574	0.0269231	0.318436	up	CEP112	Ensembl	chr17	-	65688229	65873648
ENST00000580482	3.52264	1.38846	4.89574	0.0269231	0.318436	up	CEP112	Ensembl	chr17	-	65688229	65873648
ENST00000580482	3.52264	1.38846	4.89574	0.0269231	0.318436	up	CEP112	Ensembl	chr17	-	65688229	65873648
ENST00000580323	3.52177	1.49007	4.75175	0.0292685	0.333489	up	LINC01899	Ensembl	chr18	-	71782075	71788128
ENST00000550756	3.51832	4.40604	23.0383	1.58808e-06	0.000240426	up	OLA1P3	Ensembl	chr12	-	55870047	55872602
ENST00000511053	3.51828	1.53888	4.50997	0.0336978	0.359932	up	KHDC1P1	Ensembl	chr6	-	73209082	73210080
ENST00000513857	3.51689	1.44258	4.6167	0.031662	0.347088	up	MCTP1	Ensembl	chr5	-	95017366	95081582
ENST00000589405	3.51689	1.44258	4.6167	0.031662	0.347088	up	PSMG2	Ensembl	chr18	+	12658737	12686491
ENST00000513857	3.51689	1.44258	4.6167	0.031662	0.347088	up	MCTP1	Ensembl	chr5	-	95017366	95081582
ENST00000513857	3.51689	1.44258	4.6167	0.031662	0.347088	up	MCTP1	Ensembl	chr5	-	95017366	95081582
ENST00000513857	3.51689	1.44258	4.6167	0.031662	0.347088	up	MCTP1	Ensembl	chr5	-	95017366	95081582
ENST00000589405	3.51689	1.44258	4.6167	0.031662	0.347088	up	PSMG2	Ensembl	chr18	+	12658737	12686491
ENST00000513857	3.51689	1.44258	4.6167	0.031662	0.347088	up	MCTP1	Ensembl	chr5	-	95017366	95081582
ENST00000513857	3.51689	1.44258	4.6167	0.031662	0.347088	up	MCTP1	Ensembl	chr5	-	95017366	95081582
ENST00000513857	3.51689	1.44258	4.6167	0.031662	0.347088	up	MCTP1	Ensembl	chr5	-	95017366	95081582
ENST00000589405	3.51689	1.44258	4.6167	0.031662	0.347088	up	PSMG2	Ensembl	chr18	+	12658737	12686491
ENST00000513857	3.51689	1.44258	4.6167	0.031662	0.347088	up	MCTP1	Ensembl	chr5	-	95017366	95081582
ENST00000513857	3.51689	1.44258	4.6167	0.031662	0.347088	up	MCTP1	Ensembl	chr5	-	95017366	95081582
ENST00000513857	3.51689	1.44258	4.6167	0.031662	0.347088	up	MCTP1	Ensembl	chr5	-	95017366	95081582
ENST00000589405	3.51689	1.44258	4.6167	0.031662	0.347088	up	PSMG2	Ensembl	chr18	+	12658737	12686491
ENST00000513857	3.51689	1.44258	4.6167	0.031662	0.347088	up	MCTP1	Ensembl	chr5	-	95017366	95081582
ENST00000325349	3.51326	2.44896	5.76201	0.0163763	0.241727	up	EEF1A1P16	Ensembl	chr12	+	16990669	16992083
ENST00000488836	3.51222	4.67734	20.8838	4.88011e-06	0.000608612	up	RN7SL28P	Ensembl	chr4	+	184278935	184279233
ENST00000567731	3.51023	1.44465	4.56643	0.0326045	0.353143	up	AC133550.2	Ensembl	chr16	-	28862165	28863340
ENST00000567731	3.51023	1.44465	4.56643	0.0326045	0.353143	up	AC133550.2	Ensembl	chr16	-	28862165	28863340
ENST00000567731	3.51023	1.44465	4.56643	0.0326045	0.353143	up	AC133550.2	Ensembl	chr16	-	28862165	28863340
ENST00000567731	3.51023	1.44465	4.56643	0.0326045	0.353143	up	AC133550.2	Ensembl	chr16	-	28862165	28863340
ENST00000567731	3.51023	1.44465	4.56643	0.0326045	0.353143	up	AC133550.2	Ensembl	chr16	-	28862165	28863340
ENST00000562922	3.50894	1.5391	4.49843	0.033926	0.36093	up	AL360014.1	Ensembl	chr9	+	27829275	27844481
ENST00000516016	3.50779	2.65002	7.35074	0.00670352	0.141525	up	RN7SKP19	Ensembl	chr1	-	73191603	73191855
ENST00000528605	3.50602	2.36818	5.79578	0.0160647	0.23825	up	ST3GAL4	Ensembl	chr11	+	126375019	126408804
ENST00000528605	3.50602	2.36818	5.79578	0.0160647	0.23825	up	ST3GAL4	Ensembl	chr11	+	126375019	126408804
ENST00000528605	3.50602	2.36818	5.79578	0.0160647	0.23825	up	ST3GAL4	Ensembl	chr11	+	126375019	126408804
ENST00000528605	3.50602	2.36818	5.79578	0.0160647	0.23825	up	ST3GAL4	Ensembl	chr11	+	126375019	126408804
ENST00000528605	3.50602	2.36818	5.79578	0.0160647	0.23825	up	ST3GAL4	Ensembl	chr11	+	126375019	126408804
ENST00000528605	3.50602	2.36818	5.79578	0.0160647	0.23825	up	ST3GAL4	Ensembl	chr11	+	126375019	126408804
ENST00000528605	3.50602	2.36818	5.79578	0.0160647	0.23825	up	ST3GAL4	Ensembl	chr11	+	126375019	126408804
ENST00000528605	3.50602	2.36818	5.79578	0.0160647	0.23825	up	ST3GAL4	Ensembl	chr11	+	126375019	126408804
ENST00000528605	3.50602	2.36818	5.79578	0.0160647	0.23825	up	ST3GAL4	Ensembl	chr11	+	126375019	126408804
ENST00000528605	3.50602	2.36818	5.79578	0.0160647	0.23825	up	ST3GAL4	Ensembl	chr11	+	126375019	126408804
ENST00000528605	3.50602	2.36818	5.79578	0.0160647	0.23825	up	ST3GAL4	Ensembl	chr11	+	126375019	126408804
ENST00000528605	3.50602	2.36818	5.79578	0.0160647	0.23825	up	ST3GAL4	Ensembl	chr11	+	126375019	126408804
ENST00000528605	3.50602	2.36818	5.79578	0.0160647	0.23825	up	ST3GAL4	Ensembl	chr11	+	126375019	126408804
ENST00000528605	3.50602	2.36818	5.79578	0.0160647	0.23825	up	ST3GAL4	Ensembl	chr11	+	126375019	126408804
ENST00000488045	3.50561	1.39242	4.56148	0.0326987	0.353506	up	AC067942.1	Ensembl	chr4	-	82494785	82496278
ENST00000488045	3.50561	1.39242	4.56148	0.0326987	0.353506	up	AC067942.1	Ensembl	chr4	-	82494785	82496278
ENST00000488045	3.50561	1.39242	4.56148	0.0326987	0.353506	up	AC067942.1	Ensembl	chr4	-	82494785	82496278
ENST00000472323	3.50316	5.02304	30.7443	2.9436e-08	8.75024e-06	up	ZBTB20-AS4	Ensembl	chr3	+	115100422	115103061
ENST00000454251	3.502	1.87012	5.36535	0.0205406	0.275532	up	AL157714.2	Ensembl	chr1	-	165525164	165528884
ENST00000515728	3.50056	1.43803	4.79296	0.0285762	0.329492	up	LINC01216	Ensembl	chr4	-	100660278	100675113
ENST00000502367	3.49428	1.39401	4.4844	0.0342055	0.362294	up	NFKB1	Ensembl	chr4	+	102537598	102567084
ENST00000502367	3.49428	1.39401	4.4844	0.0342055	0.362294	up	NFKB1	Ensembl	chr4	+	102537598	102567084
ENST00000502367	3.49428	1.39401	4.4844	0.0342055	0.362294	up	NFKB1	Ensembl	chr4	+	102537598	102567084
ENST00000502367	3.49428	1.39401	4.4844	0.0342055	0.362294	up	NFKB1	Ensembl	chr4	+	102537598	102567084
ENST00000502367	3.49428	1.39401	4.4844	0.0342055	0.362294	up	NFKB1	Ensembl	chr4	+	102537598	102567084
ENST00000502367	3.49428	1.39401	4.4844	0.0342055	0.362294	up	NFKB1	Ensembl	chr4	+	102537598	102567084
ENST00000476623	3.49327	2.07282	7.38742	0.00656815	0.139973	up	MALSU1	Ensembl	chr7	+	23307690	23309575
ENST00000530142	3.4932	1.53586	4.77056	0.0289504	0.331461	up	FBXL6	Ensembl	chr8	-	144355430	144359376
ENST00000530142	3.4932	1.53586	4.77056	0.0289504	0.331461	up	FBXL6	Ensembl	chr8	-	144355430	144359376
ENST00000530142	3.4932	1.53586	4.77056	0.0289504	0.331461	up	FBXL6	Ensembl	chr8	-	144355430	144359376
ENST00000530142	3.4932	1.53586	4.77056	0.0289504	0.331461	up	FBXL6	Ensembl	chr8	-	144355430	144359376
ENST00000530142	3.4932	1.53586	4.77056	0.0289504	0.331461	up	FBXL6	Ensembl	chr8	-	144355430	144359376
ENST00000530142	3.4932	1.53586	4.77056	0.0289504	0.331461	up	FBXL6	Ensembl	chr8	-	144355430	144359376
ENST00000530142	3.4932	1.53586	4.77056	0.0289504	0.331461	up	FBXL6	Ensembl	chr8	-	144355430	144359376
ENST00000530142	3.4932	1.53586	4.77056	0.0289504	0.331461	up	FBXL6	Ensembl	chr8	-	144355430	144359376
ENST00000530142	3.4932	1.53586	4.77056	0.0289504	0.331461	up	FBXL6	Ensembl	chr8	-	144355430	144359376
ENST00000530142	3.4932	1.53586	4.77056	0.0289504	0.331461	up	FBXL6	Ensembl	chr8	-	144355430	144359376
ENST00000530142	3.4932	1.53586	4.77056	0.0289504	0.331461	up	FBXL6	Ensembl	chr8	-	144355430	144359376
ENST00000530142	3.4932	1.53586	4.77056	0.0289504	0.331461	up	FBXL6	Ensembl	chr8	-	144355430	144359376
ENST00000563492	3.49047	3.08511	13.8393	0.000199127	0.0116181	up	CDH11	Ensembl	chr16	-	65053803	65126112
ENST00000563492	3.49047	3.08511	13.8393	0.000199127	0.0116181	up	CDH11	Ensembl	chr16	-	65053803	65126112
ENST00000563492	3.49047	3.08511	13.8393	0.000199127	0.0116181	up	CDH11	Ensembl	chr16	-	65053803	65126112
ENST00000563492	3.49047	3.08511	13.8393	0.000199127	0.0116181	up	CDH11	Ensembl	chr16	-	65053803	65126112
ENST00000563492	3.49047	3.08511	13.8393	0.000199127	0.0116181	up	CDH11	Ensembl	chr16	-	65053803	65126112
ENST00000563492	3.49047	3.08511	13.8393	0.000199127	0.0116181	up	CDH11	Ensembl	chr16	-	65053803	65126112
ENST00000563492	3.49047	3.08511	13.8393	0.000199127	0.0116181	up	CDH11	Ensembl	chr16	-	65053803	65126112
ENST00000563492	3.49047	3.08511	13.8393	0.000199127	0.0116181	up	CDH11	Ensembl	chr16	-	65053803	65126112
ENST00000563492	3.49047	3.08511	13.8393	0.000199127	0.0116181	up	CDH11	Ensembl	chr16	-	65053803	65126112
ENST00000603341	3.48987	1.63082	4.48559	0.0341818	0.362285	up	AC008638.3	Ensembl	chr4	-	77216415	77216878
ENST00000362798	3.48894	1.63209	4.49141	0.0340656	0.361742	up	RF00019	Ensembl	chr16	+	11315066	11315178
ENST00000495945	3.48769	1.39176	4.65811	0.0309073	0.341945	up	ZRANB3	Ensembl	chr2	-	135224449	135228312
ENST00000495945	3.48769	1.39176	4.65811	0.0309073	0.341945	up	ZRANB3	Ensembl	chr2	-	135224449	135228312
ENST00000495945	3.48769	1.39176	4.65811	0.0309073	0.341945	up	ZRANB3	Ensembl	chr2	-	135224449	135228312
ENST00000495945	3.48769	1.39176	4.65811	0.0309073	0.341945	up	ZRANB3	Ensembl	chr2	-	135224449	135228312
ENST00000605714	3.48718	1.39071	4.75164	0.0292704	0.333489	up	MARK2P16	Ensembl	chr10	-	89837611	89839334
ENST00000487174	3.48497	1.63114	4.47391	0.0344162	0.36355	up	TMEM234	Ensembl	chr1	-	32216729	32222319
ENST00000641053	3.48497	1.63114	4.47391	0.0344162	0.36355	up	SAMMSON	Ensembl	chr3	+	70332739	70518064
ENST00000487174	3.48497	1.63114	4.47391	0.0344162	0.36355	up	TMEM234	Ensembl	chr1	-	32216729	32222319
ENST00000487174	3.48497	1.63114	4.47391	0.0344162	0.36355	up	TMEM234	Ensembl	chr1	-	32216729	32222319
ENST00000487174	3.48497	1.63114	4.47391	0.0344162	0.36355	up	TMEM234	Ensembl	chr1	-	32216729	32222319
ENST00000529135	3.4845	2.4242	9.08609	0.00257561	0.0744835	up	LINC00964	Ensembl	chr8	+	124940348	124954328
ENST00000428865	3.48263	1.3933	4.45925	0.0347127	0.365385	up	AL590428.1	Ensembl	chr6	-	73693902	73696131
ENST00000428865	3.48263	1.3933	4.45925	0.0347127	0.365385	up	AL590428.1	Ensembl	chr6	-	73693902	73696131
ENST00000428865	3.48263	1.3933	4.45925	0.0347127	0.365385	up	AL590428.1	Ensembl	chr6	-	73693902	73696131
ENST00000547418	3.48074	1.93918	6.15149	0.0131301	0.210439	up	AC068643.2	Ensembl	chr12	+	103151841	103168234
ENST00000484118	3.48026	1.33781	4.70069	0.0301506	0.338353	up	TTLL12	Ensembl	chr22	-	43174292	43175678
ENST00000466291	3.47941	2.0085	5.88662	0.0152564	0.229946	up	AC073288.1	Ensembl	chr3	+	170345677	170353961
ENST00000517937	3.47907	1.33966	4.62827	0.0314492	0.346247	up	DST	Ensembl	chr6	-	56735057	56851901
ENST00000517937	3.47907	1.33966	4.62827	0.0314492	0.346247	up	DST	Ensembl	chr6	-	56735057	56851901
ENST00000517937	3.47907	1.33966	4.62827	0.0314492	0.346247	up	DST	Ensembl	chr6	-	56735057	56851901
ENST00000517937	3.47907	1.33966	4.62827	0.0314492	0.346247	up	DST	Ensembl	chr6	-	56735057	56851901
ENST00000517937	3.47907	1.33966	4.62827	0.0314492	0.346247	up	DST	Ensembl	chr6	-	56735057	56851901
ENST00000517937	3.47907	1.33966	4.62827	0.0314492	0.346247	up	DST	Ensembl	chr6	-	56735057	56851901
ENST00000517937	3.47907	1.33966	4.62827	0.0314492	0.346247	up	DST	Ensembl	chr6	-	56735057	56851901
ENST00000517937	3.47907	1.33966	4.62827	0.0314492	0.346247	up	DST	Ensembl	chr6	-	56735057	56851901
ENST00000549278	3.4786	1.49315	4.50228	0.0338497	0.360721	up	AC024909.1	Ensembl	chr12	-	89048186	89309553
ENST00000487259	3.4786	1.49315	4.50228	0.0338497	0.360721	up	CPA2	Ensembl	chr7	+	130266866	130277032
ENST00000414735	3.47542	1.38641	4.75449	0.029222	0.333259	up	AL158825.1	Ensembl	chr9	+	74935175	74935696
ENST00000556183	3.471	1.38873	4.72428	0.0297396	0.335683	up	AL158801.2	Ensembl	chr14	-	55262907	55272075
ENST00000453364	3.47051	1.48627	4.31804	0.0377104	0.381448	up	AL358876.1	Ensembl	chr1	+	8189823	8192770
ENST00000415351	3.4695	1.97685	6.46039	0.0110306	0.189544	up	NF1P8	Ensembl	chr2	-	131189833	131197493
ENST00000471613	3.46912	1.39055	4.51991	0.0335025	0.358767	up	KLHDC9	Ensembl	chr1	+	161098381	161099418
ENST00000471613	3.46912	1.39055	4.51991	0.0335025	0.358767	up	KLHDC9	Ensembl	chr1	+	161098381	161099418
ENST00000530627	3.46873	2.56259	9.40366	0.00216553	0.0659911	up	PRR5L	Ensembl	chr11	+	36455288	36463676
ENST00000530627	3.46873	2.56259	9.40366	0.00216553	0.0659911	up	PRR5L	Ensembl	chr11	+	36455288	36463676
ENST00000530627	3.46873	2.56259	9.40366	0.00216553	0.0659911	up	PRR5L	Ensembl	chr11	+	36455288	36463676
ENST00000462685	3.46568	1.48638	4.58967	0.0321651	0.350716	up	DGUOK	Ensembl	chr2	+	73926896	73958788
ENST00000462685	3.46568	1.48638	4.58967	0.0321651	0.350716	up	DGUOK	Ensembl	chr2	+	73926896	73958788
ENST00000462685	3.46568	1.48638	4.58967	0.0321651	0.350716	up	DGUOK	Ensembl	chr2	+	73926896	73958788
ENST00000436469	3.46521	1.34037	4.6051	0.0318771	0.3486	up	AC022816.1	Ensembl	chr17	+	14374138	14421026
ENST00000404228	3.46275	3.47466	10.903	0.000960099	0.0376222	up	RPL5P19	Ensembl	chr6	+	92013841	92014734
ENST00000636624	3.45716	7.20003	61.7738	3.85263e-15	6.59477e-12	up	AL022100.1	Ensembl	chr1	+	168317496	168376876
ENST00000510274	3.45634	1.53128	4.45614	0.034776	0.3656	up	MEF2C-AS2	Ensembl	chr5	+	88676217	88722831
ENST00000510274	3.45634	1.53128	4.45614	0.034776	0.3656	up	MEF2C-AS2	Ensembl	chr5	+	88676217	88722831
ENST00000510274	3.45634	1.53128	4.45614	0.034776	0.3656	up	MEF2C-AS2	Ensembl	chr5	+	88676217	88722831
ENST00000510274	3.45634	1.53128	4.45614	0.034776	0.3656	up	MEF2C-AS2	Ensembl	chr5	+	88676217	88722831
ENST00000510274	3.45634	1.53128	4.45614	0.034776	0.3656	up	MEF2C-AS2	Ensembl	chr5	+	88676217	88722831
ENST00000510274	3.45634	1.53128	4.45614	0.034776	0.3656	up	MEF2C-AS2	Ensembl	chr5	+	88676217	88722831
ENST00000510274	3.45634	1.53128	4.45614	0.034776	0.3656	up	MEF2C-AS2	Ensembl	chr5	+	88676217	88722831
ENST00000510274	3.45634	1.53128	4.45614	0.034776	0.3656	up	MEF2C-AS2	Ensembl	chr5	+	88676217	88722831
ENST00000510274	3.45634	1.53128	4.45614	0.034776	0.3656	up	MEF2C-AS2	Ensembl	chr5	+	88676217	88722831
ENST00000510274	3.45634	1.53128	4.45614	0.034776	0.3656	up	MEF2C-AS2	Ensembl	chr5	+	88676217	88722831
ENST00000510274	3.45634	1.53128	4.45614	0.034776	0.3656	up	MEF2C-AS2	Ensembl	chr5	+	88676217	88722831
ENST00000510274	3.45634	1.53128	4.45614	0.034776	0.3656	up	MEF2C-AS2	Ensembl	chr5	+	88676217	88722831
ENST00000510274	3.45634	1.53128	4.45614	0.034776	0.3656	up	MEF2C-AS2	Ensembl	chr5	+	88676217	88722831
ENST00000510274	3.45634	1.53128	4.45614	0.034776	0.3656	up	MEF2C-AS2	Ensembl	chr5	+	88676217	88722831
ENST00000510274	3.45634	1.53128	4.45614	0.034776	0.3656	up	MEF2C-AS2	Ensembl	chr5	+	88676217	88722831
ENST00000510274	3.45634	1.53128	4.45614	0.034776	0.3656	up	MEF2C-AS2	Ensembl	chr5	+	88676217	88722831
ENST00000510274	3.45634	1.53128	4.45614	0.034776	0.3656	up	MEF2C-AS2	Ensembl	chr5	+	88676217	88722831
ENST00000510274	3.45634	1.53128	4.45614	0.034776	0.3656	up	MEF2C-AS2	Ensembl	chr5	+	88676217	88722831
ENST00000510274	3.45634	1.53128	4.45614	0.034776	0.3656	up	MEF2C-AS2	Ensembl	chr5	+	88676217	88722831
ENST00000510274	3.45634	1.53128	4.45614	0.034776	0.3656	up	MEF2C-AS2	Ensembl	chr5	+	88676217	88722831
ENST00000510274	3.45634	1.53128	4.45614	0.034776	0.3656	up	MEF2C-AS2	Ensembl	chr5	+	88676217	88722831
ENST00000510274	3.45634	1.53128	4.45614	0.034776	0.3656	up	MEF2C-AS2	Ensembl	chr5	+	88676217	88722831
ENST00000582062	3.45389	1.48798	4.29012	0.0383345	0.384809	up	CENPV	Ensembl	chr17	-	16349501	16353656
ENST00000579835	3.45193	2.00665	6.95877	0.00834092	0.161064	up	AP005328.1	Ensembl	chr18	+	976696	1159311
ENST00000643171	3.451	1.38571	4.68771	0.030379	0.339826	up	CNKSR2	Ensembl	chrX	+	21374447	21609568
ENST00000643171	3.451	1.38571	4.68771	0.030379	0.339826	up	CNKSR2	Ensembl	chrX	+	21374447	21609568
ENST00000643171	3.451	1.38571	4.68771	0.030379	0.339826	up	CNKSR2	Ensembl	chrX	+	21374447	21609568
ENST00000643171	3.451	1.38571	4.68771	0.030379	0.339826	up	CNKSR2	Ensembl	chrX	+	21374447	21609568
ENST00000643171	3.451	1.38571	4.68771	0.030379	0.339826	up	CNKSR2	Ensembl	chrX	+	21374447	21609568
ENST00000643171	3.451	1.38571	4.68771	0.030379	0.339826	up	CNKSR2	Ensembl	chrX	+	21374447	21609568
ENST00000643171	3.451	1.38571	4.68771	0.030379	0.339826	up	CNKSR2	Ensembl	chrX	+	21374447	21609568
ENST00000643171	3.451	1.38571	4.68771	0.030379	0.339826	up	CNKSR2	Ensembl	chrX	+	21374447	21609568
ENST00000643171	3.451	1.38571	4.68771	0.030379	0.339826	up	CNKSR2	Ensembl	chrX	+	21374447	21609568
ENST00000643171	3.451	1.38571	4.68771	0.030379	0.339826	up	CNKSR2	Ensembl	chrX	+	21374447	21609568
ENST00000643171	3.451	1.38571	4.68771	0.030379	0.339826	up	CNKSR2	Ensembl	chrX	+	21374447	21609568
ENST00000643171	3.451	1.38571	4.68771	0.030379	0.339826	up	CNKSR2	Ensembl	chrX	+	21374447	21609568
ENST00000643171	3.451	1.38571	4.68771	0.030379	0.339826	up	CNKSR2	Ensembl	chrX	+	21374447	21609568
ENST00000643171	3.451	1.38571	4.68771	0.030379	0.339826	up	CNKSR2	Ensembl	chrX	+	21374447	21609568
ENST00000643171	3.451	1.38571	4.68771	0.030379	0.339826	up	CNKSR2	Ensembl	chrX	+	21374447	21609568
ENST00000496247	3.44957	1.38935	4.41815	0.0355586	0.37008	up	AC124893.1	Ensembl	chr3	+	168288552	168291228
ENST00000592432	3.44916	1.71714	4.24418	0.039385	0.389733	up	PRCD	Ensembl	chr17	+	76527585	76553578
ENST00000592432	3.44916	1.71714	4.24418	0.039385	0.389733	up	PRCD	Ensembl	chr17	+	76527585	76553578
ENST00000592432	3.44916	1.71714	4.24418	0.039385	0.389733	up	PRCD	Ensembl	chr17	+	76527585	76553578
ENST00000592432	3.44916	1.71714	4.24418	0.039385	0.389733	up	PRCD	Ensembl	chr17	+	76527585	76553578
ENST00000490553	3.44916	1.71714	4.24418	0.039385	0.389733	up	RNF149	Ensembl	chr2	-	101281492	101286107
ENST00000592432	3.44916	1.71714	4.24418	0.039385	0.389733	up	PRCD	Ensembl	chr17	+	76527585	76553578
ENST00000592432	3.44916	1.71714	4.24418	0.039385	0.389733	up	PRCD	Ensembl	chr17	+	76527585	76553578
ENST00000518500	3.44794	1.58773	4.34943	0.0370214	0.378183	up	TPD52	Ensembl	chr8	-	80053045	80064552
ENST00000518500	3.44794	1.58773	4.34943	0.0370214	0.378183	up	TPD52	Ensembl	chr8	-	80053045	80064552
ENST00000518500	3.44794	1.58773	4.34943	0.0370214	0.378183	up	TPD52	Ensembl	chr8	-	80053045	80064552
ENST00000518500	3.44794	1.58773	4.34943	0.0370214	0.378183	up	TPD52	Ensembl	chr8	-	80053045	80064552
ENST00000518500	3.44794	1.58773	4.34943	0.0370214	0.378183	up	TPD52	Ensembl	chr8	-	80053045	80064552
ENST00000518500	3.44794	1.58773	4.34943	0.0370214	0.378183	up	TPD52	Ensembl	chr8	-	80053045	80064552
ENST00000549357	3.44794	1.58773	4.34943	0.0370214	0.378183	up	AC025575.2	Ensembl	chr12	-	71047401	71118247
ENST00000518500	3.44794	1.58773	4.34943	0.0370214	0.378183	up	TPD52	Ensembl	chr8	-	80053045	80064552
ENST00000518500	3.44794	1.58773	4.34943	0.0370214	0.378183	up	TPD52	Ensembl	chr8	-	80053045	80064552
ENST00000494289	3.44384	1.53843	4.33773	0.0372767	0.379462	up	OR9N1P	Ensembl	chr7	+	141911462	141911943
ENST00000479671	3.44261	1.75192	5.68072	0.0171523	0.248145	up	INTS1	Ensembl	chr7	-	1471170	1471761
ENST00000479671	3.44261	1.75192	5.68072	0.0171523	0.248145	up	INTS1	Ensembl	chr7	-	1471170	1471761
ENST00000403415	3.44242	2.82588	11.254	0.000794498	0.0326498	up	RPSAP42	Ensembl	chr6	+	137995269	137996147
ENST00000563932	3.44227	1.4927	4.30675	0.0379614	0.382762	up	AP007216.1	Ensembl	chr11	-	69909183	69910994
ENST00000546499	3.43527	1.71753	4.22902	0.0397384	0.391094	up	ZNF75BP	Ensembl	chr12	-	44008619	44010143
ENST00000546499	3.43527	1.71753	4.22902	0.0397384	0.391094	up	ZNF75BP	Ensembl	chr12	-	44008619	44010143
ENST00000323735	3.43527	1.71753	4.22902	0.0397384	0.391094	up	ARMC10	Ensembl	chr7	+	103074925	103098863
ENST00000323735	3.43527	1.71753	4.22902	0.0397384	0.391094	up	ARMC10	Ensembl	chr7	+	103074925	103098863
ENST00000323735	3.43527	1.71753	4.22902	0.0397384	0.391094	up	ARMC10	Ensembl	chr7	+	103074925	103098863
ENST00000546499	3.43527	1.71753	4.22902	0.0397384	0.391094	up	ZNF75BP	Ensembl	chr12	-	44008619	44010143
ENST00000323735	3.43527	1.71753	4.22902	0.0397384	0.391094	up	ARMC10	Ensembl	chr7	+	103074925	103098863
ENST00000323735	3.43527	1.71753	4.22902	0.0397384	0.391094	up	ARMC10	Ensembl	chr7	+	103074925	103098863
ENST00000323735	3.43527	1.71753	4.22902	0.0397384	0.391094	up	ARMC10	Ensembl	chr7	+	103074925	103098863
ENST00000323735	3.43527	1.71753	4.22902	0.0397384	0.391094	up	ARMC10	Ensembl	chr7	+	103074925	103098863
ENST00000323735	3.43527	1.71753	4.22902	0.0397384	0.391094	up	ARMC10	Ensembl	chr7	+	103074925	103098863
ENST00000425226	3.43438	2.36404	7.82742	0.00514596	0.119989	up	KRT8P15	Ensembl	chr2	-	202840330	202841781
ENST00000425226	3.43438	2.36404	7.82742	0.00514596	0.119989	up	KRT8P15	Ensembl	chr2	-	202840330	202841781
ENST00000425226	3.43438	2.36404	7.82742	0.00514596	0.119989	up	KRT8P15	Ensembl	chr2	-	202840330	202841781
ENST00000425226	3.43438	2.36404	7.82742	0.00514596	0.119989	up	KRT8P15	Ensembl	chr2	-	202840330	202841781
ENST00000425226	3.43438	2.36404	7.82742	0.00514596	0.119989	up	KRT8P15	Ensembl	chr2	-	202840330	202841781
ENST00000425226	3.43438	2.36404	7.82742	0.00514596	0.119989	up	KRT8P15	Ensembl	chr2	-	202840330	202841781
ENST00000425226	3.43438	2.36404	7.82742	0.00514596	0.119989	up	KRT8P15	Ensembl	chr2	-	202840330	202841781
ENST00000425226	3.43438	2.36404	7.82742	0.00514596	0.119989	up	KRT8P15	Ensembl	chr2	-	202840330	202841781
ENST00000425226	3.43438	2.36404	7.82742	0.00514596	0.119989	up	KRT8P15	Ensembl	chr2	-	202840330	202841781
ENST00000425226	3.43438	2.36404	7.82742	0.00514596	0.119989	up	KRT8P15	Ensembl	chr2	-	202840330	202841781
ENST00000425226	3.43438	2.36404	7.82742	0.00514596	0.119989	up	KRT8P15	Ensembl	chr2	-	202840330	202841781
ENST00000425226	3.43438	2.36404	7.82742	0.00514596	0.119989	up	KRT8P15	Ensembl	chr2	-	202840330	202841781
ENST00000425226	3.43438	2.36404	7.82742	0.00514596	0.119989	up	KRT8P15	Ensembl	chr2	-	202840330	202841781
ENST00000425226	3.43438	2.36404	7.82742	0.00514596	0.119989	up	KRT8P15	Ensembl	chr2	-	202840330	202841781
ENST00000425226	3.43438	2.36404	7.82742	0.00514596	0.119989	up	KRT8P15	Ensembl	chr2	-	202840330	202841781
ENST00000425226	3.43438	2.36404	7.82742	0.00514596	0.119989	up	KRT8P15	Ensembl	chr2	-	202840330	202841781
ENST00000476672	3.43409	1.53868	4.32609	0.0375323	0.38057	up	FXR1	Ensembl	chr3	+	180957868	180970661
ENST00000476672	3.43409	1.53868	4.32609	0.0375323	0.38057	up	FXR1	Ensembl	chr3	+	180957868	180970661
ENST00000476672	3.43409	1.53868	4.32609	0.0375323	0.38057	up	FXR1	Ensembl	chr3	+	180957868	180970661
ENST00000476672	3.43409	1.53868	4.32609	0.0375323	0.38057	up	FXR1	Ensembl	chr3	+	180957868	180970661
ENST00000476672	3.43409	1.53868	4.32609	0.0375323	0.38057	up	FXR1	Ensembl	chr3	+	180957868	180970661
ENST00000476672	3.43409	1.53868	4.32609	0.0375323	0.38057	up	FXR1	Ensembl	chr3	+	180957868	180970661
ENST00000476672	3.43409	1.53868	4.32609	0.0375323	0.38057	up	FXR1	Ensembl	chr3	+	180957868	180970661
ENST00000469745	3.43408	1.33641	4.56899	0.0325557	0.352823	up	MFSD2A	Ensembl	chr1	+	39957820	39967169
ENST00000469745	3.43408	1.33641	4.56899	0.0325557	0.352823	up	MFSD2A	Ensembl	chr1	+	39957820	39967169
ENST00000469745	3.43408	1.33641	4.56899	0.0325557	0.352823	up	MFSD2A	Ensembl	chr1	+	39957820	39967169
ENST00000469745	3.43408	1.33641	4.56899	0.0325557	0.352823	up	MFSD2A	Ensembl	chr1	+	39957820	39967169
ENST00000414531	3.43128	4.09372	17.1681	3.42138e-05	0.00300292	up	AL161449.1	Ensembl	chr9	-	13021693	13022892
ENST00000492362	3.43016	1.48976	4.27859	0.0385953	0.386274	up	IDE	Ensembl	chr10	-	92480556	92497749
ENST00000492362	3.43016	1.48976	4.27859	0.0385953	0.386274	up	IDE	Ensembl	chr10	-	92480556	92497749
ENST00000510182	3.42919	3.72419	16.7865	4.18308e-05	0.00354908	up	TUBB8P3	Ensembl	chr4	+	112077597	112078400
ENST00000501271	3.42777	1.53389	4.40834	0.0357636	0.371501	up	CLIP1	Ensembl	chr12	-	122272460	122275823
ENST00000501271	3.42777	1.53389	4.40834	0.0357636	0.371501	up	CLIP1	Ensembl	chr12	-	122272460	122275823
ENST00000501271	3.42777	1.53389	4.40834	0.0357636	0.371501	up	CLIP1	Ensembl	chr12	-	122272460	122275823
ENST00000501271	3.42777	1.53389	4.40834	0.0357636	0.371501	up	CLIP1	Ensembl	chr12	-	122272460	122275823
ENST00000501271	3.42777	1.53389	4.40834	0.0357636	0.371501	up	CLIP1	Ensembl	chr12	-	122272460	122275823
ENST00000501271	3.42777	1.53389	4.40834	0.0357636	0.371501	up	CLIP1	Ensembl	chr12	-	122272460	122275823
ENST00000501271	3.42777	1.53389	4.40834	0.0357636	0.371501	up	CLIP1	Ensembl	chr12	-	122272460	122275823
ENST00000501271	3.42777	1.53389	4.40834	0.0357636	0.371501	up	CLIP1	Ensembl	chr12	-	122272460	122275823
ENST00000512210	3.42714	2.00533	6.62496	0.0100559	0.180425	up	AC124854.1	Ensembl	chr5	-	92410255	92639497
ENST00000414309	3.42546	1.79774	5.7474	0.0165131	0.242603	up	LINC02026	Ensembl	chr3	-	194001856	194003636
ENST00000564041	3.42491	1.49406	4.20785	0.0402373	0.393154	up	LINC00922	Ensembl	chr16	-	65285023	65571789
ENST00000393996	3.42491	1.49406	4.20785	0.0402373	0.393154	up	AC096664.1	Ensembl	chr2	+	63717121	63717899
ENST00000465716	3.4242	1.53806	4.57148	0.0325086	0.352661	up	CRELD1	Ensembl	chr3	+	9934482	9938579
ENST00000465716	3.4242	1.53806	4.57148	0.0325086	0.352661	up	CRELD1	Ensembl	chr3	+	9934482	9938579
ENST00000465716	3.4242	1.53806	4.57148	0.0325086	0.352661	up	CRELD1	Ensembl	chr3	+	9934482	9938579
ENST00000465716	3.4242	1.53806	4.57148	0.0325086	0.352661	up	CRELD1	Ensembl	chr3	+	9934482	9938579
ENST00000562020	3.42366	1.5287	4.39719	0.0359981	0.37284	up	ITGAL	Ensembl	chr16	+	30504871	30506772
ENST00000562020	3.42366	1.5287	4.39719	0.0359981	0.37284	up	ITGAL	Ensembl	chr16	+	30504871	30506772
ENST00000562020	3.42366	1.5287	4.39719	0.0359981	0.37284	up	ITGAL	Ensembl	chr16	+	30504871	30506772
ENST00000522926	3.42274	1.33572	4.54477	0.0330194	0.355131	up	TNIP1	Ensembl	chr5	-	151078402	151081015
ENST00000522926	3.42274	1.33572	4.54477	0.0330194	0.355131	up	TNIP1	Ensembl	chr5	-	151078402	151081015
ENST00000522926	3.42274	1.33572	4.54477	0.0330194	0.355131	up	TNIP1	Ensembl	chr5	-	151078402	151081015
ENST00000522926	3.42274	1.33572	4.54477	0.0330194	0.355131	up	TNIP1	Ensembl	chr5	-	151078402	151081015
ENST00000522926	3.42274	1.33572	4.54477	0.0330194	0.355131	up	TNIP1	Ensembl	chr5	-	151078402	151081015
ENST00000522926	3.42274	1.33572	4.54477	0.0330194	0.355131	up	TNIP1	Ensembl	chr5	-	151078402	151081015
ENST00000522926	3.42274	1.33572	4.54477	0.0330194	0.355131	up	TNIP1	Ensembl	chr5	-	151078402	151081015
ENST00000522926	3.42274	1.33572	4.54477	0.0330194	0.355131	up	TNIP1	Ensembl	chr5	-	151078402	151081015
ENST00000522926	3.42274	1.33572	4.54477	0.0330194	0.355131	up	TNIP1	Ensembl	chr5	-	151078402	151081015
ENST00000522926	3.42274	1.33572	4.54477	0.0330194	0.355131	up	TNIP1	Ensembl	chr5	-	151078402	151081015
ENST00000522926	3.42274	1.33572	4.54477	0.0330194	0.355131	up	TNIP1	Ensembl	chr5	-	151078402	151081015
ENST00000522926	3.42274	1.33572	4.54477	0.0330194	0.355131	up	TNIP1	Ensembl	chr5	-	151078402	151081015
ENST00000551553	3.41769	1.61985	4.51209	0.0336562	0.35975	up	INHBE	Ensembl	chr12	+	57452322	57459280
ENST00000551553	3.41769	1.61985	4.51209	0.0336562	0.35975	up	INHBE	Ensembl	chr12	+	57452322	57459280
ENST00000390401	3.41422	1.48936	4.21199	0.0401392	0.392577	up	POGLUT1	Ensembl	chr3	+	119468974	119471816
ENST00000390401	3.41422	1.48936	4.21199	0.0401392	0.392577	up	POGLUT1	Ensembl	chr3	+	119468974	119471816
ENST00000582531	3.41388	1.6645	4.51251	0.0336478	0.35975	up	AP005209.1	Ensembl	chr18	-	10323131	10372380
ENST00000590038	3.41246	1.44501	4.12834	0.0421707	0.403146	up	KRT17	Ensembl	chr17	-	41621661	41623268
ENST00000590038	3.41246	1.44501	4.12834	0.0421707	0.403146	up	KRT17	Ensembl	chr17	-	41621661	41623268
ENST00000590038	3.41246	1.44501	4.12834	0.0421707	0.403146	up	KRT17	Ensembl	chr17	-	41621661	41623268
ENST00000590038	3.41246	1.44501	4.12834	0.0421707	0.403146	up	KRT17	Ensembl	chr17	-	41621661	41623268
ENST00000502366	3.40845	1.48874	4.24237	0.0394271	0.389741	up	ALPK1	Ensembl	chr4	+	112297378	112343584
ENST00000567056	3.40845	1.48874	4.24237	0.0394271	0.389741	up	WFDC1	Ensembl	chr16	+	84316056	84329842
ENST00000502366	3.40845	1.48874	4.24237	0.0394271	0.389741	up	ALPK1	Ensembl	chr4	+	112297378	112343584
ENST00000567056	3.40845	1.48874	4.24237	0.0394271	0.389741	up	WFDC1	Ensembl	chr16	+	84316056	84329842
ENST00000502366	3.40845	1.48874	4.24237	0.0394271	0.389741	up	ALPK1	Ensembl	chr4	+	112297378	112343584
ENST00000607830	3.40796	2.03256	6.79074	0.00916322	0.170772	up	AC025171.5	Ensembl	chr5	+	43033715	43034635
ENST00000437447	3.40732	5.50653	37.0015	1.18036e-09	5.79158e-07	up	PHBP4	Ensembl	chr2	+	154286588	154287425
ENST00000437447	3.40732	5.50653	37.0015	1.18036e-09	5.79158e-07	up	PHBP4	Ensembl	chr2	+	154286588	154287425
ENST00000643913	3.40201	2.0699	6.69168	0.00968637	0.176342	up	AHSA2P	Ensembl	chr2	+	61177745	61187538
ENST00000643913	3.40201	2.0699	6.69168	0.00968637	0.176342	up	AHSA2P	Ensembl	chr2	+	61177745	61187538
ENST00000424460	3.39891	3.465	16.1542	5.83898e-05	0.00451794	up	AC007128.1	Ensembl	chr7	+	8262263	8344516
ENST00000424460	3.39891	3.465	16.1542	5.83898e-05	0.00451794	up	AC007128.1	Ensembl	chr7	+	8262263	8344516
ENST00000424460	3.39891	3.465	16.1542	5.83898e-05	0.00451794	up	AC007128.1	Ensembl	chr7	+	8262263	8344516
ENST00000424460	3.39891	3.465	16.1542	5.83898e-05	0.00451794	up	AC007128.1	Ensembl	chr7	+	8262263	8344516
ENST00000424460	3.39891	3.465	16.1542	5.83898e-05	0.00451794	up	AC007128.1	Ensembl	chr7	+	8262263	8344516
ENST00000465322	3.39707	1.75403	5.34009	0.0208404	0.27727	up	TFEC	Ensembl	chr7	-	116120189	116159895
ENST00000560066	3.39661	1.75407	6.01669	0.0141712	0.219855	up	OR4F13P	Ensembl	chr15	+	101842118	101850324
ENST00000461387	3.39651	6.11659	39.6172	3.08944e-10	1.93565e-07	up	FCRL5	Ensembl	chr1	-	157513377	157522794
ENST00000411586	3.39483	2.12581	6.01705	0.0141683	0.219855	up	AL359704.1	Ensembl	chr1	+	226438563	226439344
ENST00000538407	3.39346	4.01847	9.23279	0.00237719	0.0703926	up	MRGPRF-AS1	Ensembl	chr11	+	69012430	69018447
ENST00000538407	3.39346	4.01847	9.23279	0.00237719	0.0703926	up	MRGPRF-AS1	Ensembl	chr11	+	69012430	69018447
ENST00000538407	3.39346	4.01847	9.23279	0.00237719	0.0703926	up	MRGPRF-AS1	Ensembl	chr11	+	69012430	69018447
ENST00000562893	3.39165	1.53219	4.50612	0.0337738	0.360578	up	AC087190.2	Ensembl	chr16	+	9068553	9072412
ENST00000542819	3.39086	1.78543	5.74379	0.016547	0.242903	up	AC092746.1	Ensembl	chr12	-	8548360	8567613
ENST00000572905	3.38982	1.70735	5.7873	0.0161424	0.239141	up	TOM1L1	Ensembl	chr17	+	54938576	54947353
ENST00000572905	3.38982	1.70735	5.7873	0.0161424	0.239141	up	TOM1L1	Ensembl	chr17	+	54938576	54947353
ENST00000572905	3.38982	1.70735	5.7873	0.0161424	0.239141	up	TOM1L1	Ensembl	chr17	+	54938576	54947353
ENST00000572905	3.38982	1.70735	5.7873	0.0161424	0.239141	up	TOM1L1	Ensembl	chr17	+	54938576	54947353
ENST00000572905	3.38982	1.70735	5.7873	0.0161424	0.239141	up	TOM1L1	Ensembl	chr17	+	54938576	54947353
ENST00000572905	3.38982	1.70735	5.7873	0.0161424	0.239141	up	TOM1L1	Ensembl	chr17	+	54938576	54947353
ENST00000441511	3.38968	1.97646	7.2149	0.00723007	0.147923	up	AC012513.2	Ensembl	chr2	-	216174895	216176032
ENST00000441511	3.38968	1.97646	7.2149	0.00723007	0.147923	up	AC012513.2	Ensembl	chr2	-	216174895	216176032
ENST00000544521	3.38927	3.01028	9.79146	0.00175324	0.0580967	up	IGHMBP2	Ensembl	chr11	+	68937739	68940601
ENST00000421536	3.38658	1.44338	4.269	0.0388137	0.387139	up	ZC3H15	Ensembl	chr2	+	186486252	186506091
ENST00000444079	3.38612	1.49137	4.18129	0.0408726	0.396318	up	AC093326.1	Ensembl	chr2	+	558203	578145
ENST00000605005	3.38603	8.44451	50.6906	1.08136e-12	1.04853e-09	up	AC247036.1	Ensembl	chr14	+	106206602	106208571
ENST00000441915	3.38494	1.38909	4.3029	0.0380474	0.38344	up	SEMA3B	Ensembl	chr3	+	50270560	50277170
ENST00000441915	3.38494	1.38909	4.3029	0.0380474	0.38344	up	SEMA3B	Ensembl	chr3	+	50270560	50277170
ENST00000441915	3.38494	1.38909	4.3029	0.0380474	0.38344	up	SEMA3B	Ensembl	chr3	+	50270560	50277170
ENST00000441915	3.38494	1.38909	4.3029	0.0380474	0.38344	up	SEMA3B	Ensembl	chr3	+	50270560	50277170
ENST00000441915	3.38494	1.38909	4.3029	0.0380474	0.38344	up	SEMA3B	Ensembl	chr3	+	50270560	50277170
ENST00000441915	3.38494	1.38909	4.3029	0.0380474	0.38344	up	SEMA3B	Ensembl	chr3	+	50270560	50277170
ENST00000441915	3.38494	1.38909	4.3029	0.0380474	0.38344	up	SEMA3B	Ensembl	chr3	+	50270560	50277170
ENST00000526611	3.3806	1.79233	5.78327	0.0161794	0.239515	up	Z84485.1	Ensembl	chr6	-	36146697	36197203
ENST00000526611	3.3806	1.79233	5.78327	0.0161794	0.239515	up	Z84485.1	Ensembl	chr6	-	36146697	36197203
ENST00000526611	3.3806	1.79233	5.78327	0.0161794	0.239515	up	Z84485.1	Ensembl	chr6	-	36146697	36197203
ENST00000562996	3.38032	2.00814	5.86219	0.0154695	0.232056	up	AC068987.1	Ensembl	chr12	+	51848222	51852729
ENST00000576089	3.37971	1.4449	4.26693	0.0388611	0.387233	up	TPD52L1	Ensembl	chr6	+	125259962	125263057
ENST00000576089	3.37971	1.4449	4.26693	0.0388611	0.387233	up	TPD52L1	Ensembl	chr6	+	125259962	125263057
ENST00000576089	3.37971	1.4449	4.26693	0.0388611	0.387233	up	TPD52L1	Ensembl	chr6	+	125259962	125263057
ENST00000576089	3.37971	1.4449	4.26693	0.0388611	0.387233	up	TPD52L1	Ensembl	chr6	+	125259962	125263057
ENST00000576089	3.37971	1.4449	4.26693	0.0388611	0.387233	up	TPD52L1	Ensembl	chr6	+	125259962	125263057
ENST00000576089	3.37971	1.4449	4.26693	0.0388611	0.387233	up	TPD52L1	Ensembl	chr6	+	125259962	125263057
ENST00000576089	3.37971	1.4449	4.26693	0.0388611	0.387233	up	TPD52L1	Ensembl	chr6	+	125259962	125263057
ENST00000576089	3.37971	1.4449	4.26693	0.0388611	0.387233	up	TPD52L1	Ensembl	chr6	+	125259962	125263057
ENST00000576089	3.37971	1.4449	4.26693	0.0388611	0.387233	up	TPD52L1	Ensembl	chr6	+	125259962	125263057
ENST00000576089	3.37971	1.4449	4.26693	0.0388611	0.387233	up	TPD52L1	Ensembl	chr6	+	125259962	125263057
ENST00000497813	3.37887	2.42775	7.27287	0.00700037	0.144863	up	ZFX	Ensembl	chrX	+	24149172	24150819
ENST00000497813	3.37887	2.42775	7.27287	0.00700037	0.144863	up	ZFX	Ensembl	chrX	+	24149172	24150819
ENST00000497813	3.37887	2.42775	7.27287	0.00700037	0.144863	up	ZFX	Ensembl	chrX	+	24149172	24150819
ENST00000497813	3.37887	2.42775	7.27287	0.00700037	0.144863	up	ZFX	Ensembl	chrX	+	24149172	24150819
ENST00000497813	3.37887	2.42775	7.27287	0.00700037	0.144863	up	ZFX	Ensembl	chrX	+	24149172	24150819
ENST00000497813	3.37887	2.42775	7.27287	0.00700037	0.144863	up	ZFX	Ensembl	chrX	+	24149172	24150819
ENST00000614618	3.37813	4.25831	19.2362	1.15502e-05	0.00124111	up	AL162574.2	Ensembl	chr13	-	106773622	106774279
ENST00000590181	3.3781	2.04197	5.47883	0.0192481	0.265273	up	LIG3	Ensembl	chr17	+	34980576	34989880
ENST00000590181	3.3781	2.04197	5.47883	0.0192481	0.265273	up	LIG3	Ensembl	chr17	+	34980576	34989880
ENST00000590181	3.3781	2.04197	5.47883	0.0192481	0.265273	up	LIG3	Ensembl	chr17	+	34980576	34989880
ENST00000590181	3.3781	2.04197	5.47883	0.0192481	0.265273	up	LIG3	Ensembl	chr17	+	34980576	34989880
ENST00000590181	3.3781	2.04197	5.47883	0.0192481	0.265273	up	LIG3	Ensembl	chr17	+	34980576	34989880
ENST00000590181	3.3781	2.04197	5.47883	0.0192481	0.265273	up	LIG3	Ensembl	chr17	+	34980576	34989880
ENST00000554978	3.37419	2.85925	4.46869	0.0345215	0.364053	up	SERPINE4P	Ensembl	chr15	+	27340523	27340804
ENST00000554978	3.37419	2.85925	4.46869	0.0345215	0.364053	up	SERPINE4P	Ensembl	chr15	+	27340523	27340804
ENST00000554978	3.37419	2.85925	4.46869	0.0345215	0.364053	up	SERPINE4P	Ensembl	chr15	+	27340523	27340804
ENST00000554978	3.37419	2.85925	4.46869	0.0345215	0.364053	up	SERPINE4P	Ensembl	chr15	+	27340523	27340804
ENST00000554978	3.37419	2.85925	4.46869	0.0345215	0.364053	up	SERPINE4P	Ensembl	chr15	+	27340523	27340804
ENST00000601077	3.3709	1.33894	4.37954	0.0363729	0.374896	up	BNIP3P39	Ensembl	chr19	-	23798923	23799477
ENST00000616464	3.3709	1.44406	4.24544	0.0393558	0.389733	up	ATP5F1AP2	Ensembl	chr2	+	155269691	155270134
ENST00000412652	3.37046	2.57843	7.83964	0.00511128	0.119421	up	AL592043.1	Ensembl	chrX	-	34206724	34415537
ENST00000642235	3.36995	1.48456	4.42008	0.0355184	0.370078	up	AL591518.1	Ensembl	chr6	-	105864233	105893041
ENST00000460941	3.36788	1.33903	4.3763	0.0364419	0.374896	up	CCDC136	Ensembl	chr7	+	128809166	128810196
ENST00000460941	3.36788	1.33903	4.3763	0.0364419	0.374896	up	CCDC136	Ensembl	chr7	+	128809166	128810196
ENST00000460941	3.36788	1.33903	4.3763	0.0364419	0.374896	up	CCDC136	Ensembl	chr7	+	128809166	128810196
ENST00000460941	3.36788	1.33903	4.3763	0.0364419	0.374896	up	CCDC136	Ensembl	chr7	+	128809166	128810196
ENST00000460941	3.36788	1.33903	4.3763	0.0364419	0.374896	up	CCDC136	Ensembl	chr7	+	128809166	128810196
ENST00000460941	3.36788	1.33903	4.3763	0.0364419	0.374896	up	CCDC136	Ensembl	chr7	+	128809166	128810196
ENST00000536850	3.36777	2.86777	11.0666	0.000878984	0.0351292	up	SOX5	Ensembl	chr12	-	23920037	23949592
ENST00000536850	3.36777	2.86777	11.0666	0.000878984	0.0351292	up	SOX5	Ensembl	chr12	-	23920037	23949592
ENST00000536850	3.36777	2.86777	11.0666	0.000878984	0.0351292	up	SOX5	Ensembl	chr12	-	23920037	23949592
ENST00000536850	3.36777	2.86777	11.0666	0.000878984	0.0351292	up	SOX5	Ensembl	chr12	-	23920037	23949592
ENST00000536850	3.36777	2.86777	11.0666	0.000878984	0.0351292	up	SOX5	Ensembl	chr12	-	23920037	23949592
ENST00000536850	3.36777	2.86777	11.0666	0.000878984	0.0351292	up	SOX5	Ensembl	chr12	-	23920037	23949592
ENST00000536850	3.36777	2.86777	11.0666	0.000878984	0.0351292	up	SOX5	Ensembl	chr12	-	23920037	23949592
ENST00000536850	3.36777	2.86777	11.0666	0.000878984	0.0351292	up	SOX5	Ensembl	chr12	-	23920037	23949592
ENST00000536850	3.36777	2.86777	11.0666	0.000878984	0.0351292	up	SOX5	Ensembl	chr12	-	23920037	23949592
ENST00000536850	3.36777	2.86777	11.0666	0.000878984	0.0351292	up	SOX5	Ensembl	chr12	-	23920037	23949592
ENST00000518048	3.36679	1.38758	4.27903	0.0385854	0.386274	up	ZNF354A	Ensembl	chr5	-	178725375	178730659
ENST00000518048	3.36679	1.38758	4.27903	0.0385854	0.386274	up	ZNF354A	Ensembl	chr5	-	178725375	178730659
ENST00000624660	3.36659	2.70792	12.1546	0.000489664	0.0227384	up	AC007494.3	Ensembl	chr16	+	47218025	47218768
ENST00000624660	3.36659	2.70792	12.1546	0.000489664	0.0227384	up	AC007494.3	Ensembl	chr16	+	47218025	47218768
ENST00000624660	3.36659	2.70792	12.1546	0.000489664	0.0227384	up	AC007494.3	Ensembl	chr16	+	47218025	47218768
ENST00000463848	3.3654	1.34043	4.37732	0.0364202	0.374896	up	SUN1	Ensembl	chr7	+	851549	852773
ENST00000600416	3.3654	1.34043	4.37732	0.0364202	0.374896	up	OR7A18P	Ensembl	chr19	-	14886838	14887115
ENST00000463848	3.3654	1.34043	4.37732	0.0364202	0.374896	up	SUN1	Ensembl	chr7	+	851549	852773
ENST00000463848	3.3654	1.34043	4.37732	0.0364202	0.374896	up	SUN1	Ensembl	chr7	+	851549	852773
ENST00000463848	3.3654	1.34043	4.37732	0.0364202	0.374896	up	SUN1	Ensembl	chr7	+	851549	852773
ENST00000463848	3.3654	1.34043	4.37732	0.0364202	0.374896	up	SUN1	Ensembl	chr7	+	851549	852773
ENST00000463848	3.3654	1.34043	4.37732	0.0364202	0.374896	up	SUN1	Ensembl	chr7	+	851549	852773
ENST00000463848	3.3654	1.34043	4.37732	0.0364202	0.374896	up	SUN1	Ensembl	chr7	+	851549	852773
ENST00000463848	3.3654	1.34043	4.37732	0.0364202	0.374896	up	SUN1	Ensembl	chr7	+	851549	852773
ENST00000623905	3.36449	1.39171	4.28643	0.0384178	0.38536	up	AC116407.3	Ensembl	chr17	-	32178945	32180074
ENST00000623905	3.36449	1.39171	4.28643	0.0384178	0.38536	up	AC116407.3	Ensembl	chr17	-	32178945	32180074
ENST00000623905	3.36449	1.39171	4.28643	0.0384178	0.38536	up	AC116407.3	Ensembl	chr17	-	32178945	32180074
ENST00000623905	3.36449	1.39171	4.28643	0.0384178	0.38536	up	AC116407.3	Ensembl	chr17	-	32178945	32180074
ENST00000623905	3.36449	1.39171	4.28643	0.0384178	0.38536	up	AC116407.3	Ensembl	chr17	-	32178945	32180074
ENST00000623905	3.36449	1.39171	4.28643	0.0384178	0.38536	up	AC116407.3	Ensembl	chr17	-	32178945	32180074
ENST00000617013	3.36353	2.00025	6.50575	0.0107526	0.187137	up	AC110048.2	Ensembl	chr15	+	66860302	66867023
ENST00000643616	3.3632	5.61036	36.8037	1.30641e-09	6.11535e-07	up	CCDC26	Ensembl	chr8	-	128634198	128966001
ENST00000593321	3.36247	2.24182	7.17791	0.00738066	0.149244	up	PAQR9-AS1	Ensembl	chr3	+	142964496	142967466
ENST00000512115	3.36183	1.33823	4.43581	0.0351926	0.368326	up	LINC01574	Ensembl	chr5	+	176743204	176743871
ENST00000455909	3.36097	1.58658	4.1977	0.0404789	0.394044	up	FKBP9P1	Ensembl	chr7	-	55681073	55689301
[truncated: 5,330 more rows]

## Sheet: down
transcript_id	logFC	logCPM	LR	PValue	FDR	regulation	GeneName	Source	chrom	strand	txStart	txEnd
ENST00000506559	-6.95389	3.18292	38.3972	5.77144e-10	3.32713e-07	down	AC111000.5	Ensembl	chr4	+	69125273	69126451
ENST00000469358	-6.80229	3.25872	28.3747	9.99652e-08	2.40893e-05	down	VARS2	Ensembl	chr6	+	30918763	30926459
ENST00000469358	-6.80229	3.25872	28.3747	9.99652e-08	2.40893e-05	down	VARS2	Ensembl	chr6	+	30918763	30926459
ENST00000469358	-6.80229	3.25872	28.3747	9.99652e-08	2.40893e-05	down	VARS2	Ensembl	chr6	+	30918763	30926459
ENST00000552866	-6.80195	3.10991	33.3389	7.74199e-09	2.81511e-06	down	RFX4	Ensembl	chr12	+	106684695	106693159
ENST00000552866	-6.80195	3.10991	33.3389	7.74199e-09	2.81511e-06	down	RFX4	Ensembl	chr12	+	106684695	106693159
ENST00000552866	-6.80195	3.10991	33.3389	7.74199e-09	2.81511e-06	down	RFX4	Ensembl	chr12	+	106684695	106693159
ENST00000552866	-6.80195	3.10991	33.3389	7.74199e-09	2.81511e-06	down	RFX4	Ensembl	chr12	+	106684695	106693159
ENST00000552866	-6.80195	3.10991	33.3389	7.74199e-09	2.81511e-06	down	RFX4	Ensembl	chr12	+	106684695	106693159
ENST00000552866	-6.80195	3.10991	33.3389	7.74199e-09	2.81511e-06	down	RFX4	Ensembl	chr12	+	106684695	106693159
ENST00000514471	-6.69399	3.00955	32.6451	1.10616e-08	3.85029e-06	down	AC111000.6	Ensembl	chr4	+	69144733	69147671
ENST00000521387	-6.5234	3.00396	25.7386	3.90926e-07	7.72839e-05	down	CTNNA1	Ensembl	chr5	+	138924529	138931074
ENST00000521387	-6.5234	3.00396	25.7386	3.90926e-07	7.72839e-05	down	CTNNA1	Ensembl	chr5	+	138924529	138931074
ENST00000521387	-6.5234	3.00396	25.7386	3.90926e-07	7.72839e-05	down	CTNNA1	Ensembl	chr5	+	138924529	138931074
ENST00000521387	-6.5234	3.00396	25.7386	3.90926e-07	7.72839e-05	down	CTNNA1	Ensembl	chr5	+	138924529	138931074
ENST00000521387	-6.5234	3.00396	25.7386	3.90926e-07	7.72839e-05	down	CTNNA1	Ensembl	chr5	+	138924529	138931074
ENST00000565577	-6.50058	2.84516	28.4371	9.67924e-08	2.3604e-05	down	ACTR3BP3	Ensembl	chr16	-	32379070	32380049
ENST00000508308	-6.47656	2.85732	28.2978	1.04014e-07	2.44853e-05	down	HMGN1P16	Ensembl	chr5	-	148221359	148221642
ENST00000507372	-6.39997	2.89715	25.561	4.28611e-07	8.39191e-05	down	CWH43	Ensembl	chr4	+	49028691	49031276
ENST00000507372	-6.39997	2.89715	25.561	4.28611e-07	8.39191e-05	down	CWH43	Ensembl	chr4	+	49028691	49031276
ENST00000506221	-6.39253	2.80974	27.0186	2.01505e-07	4.3191e-05	down	CWH43	Ensembl	chr4	+	49003608	49017329
ENST00000506221	-6.39253	2.80974	27.0186	2.01505e-07	4.3191e-05	down	CWH43	Ensembl	chr4	+	49003608	49017329
ENST00000638823	-6.27165	2.77794	21.2962	3.93501e-06	0.000503941	down	ZNF883	Ensembl	chr9	-	112964897	112999011
ENST00000578307	-6.11021	2.64794	21.9632	2.77932e-06	0.000382391	down	BPTF	Ensembl	chr17	+	67965022	67982551
ENST00000578307	-6.11021	2.64794	21.9632	2.77932e-06	0.000382391	down	BPTF	Ensembl	chr17	+	67965022	67982551
ENST00000578307	-6.11021	2.64794	21.9632	2.77932e-06	0.000382391	down	BPTF	Ensembl	chr17	+	67965022	67982551
ENST00000578307	-6.11021	2.64794	21.9632	2.77932e-06	0.000382391	down	BPTF	Ensembl	chr17	+	67965022	67982551
ENST00000578307	-6.11021	2.64794	21.9632	2.77932e-06	0.000382391	down	BPTF	Ensembl	chr17	+	67965022	67982551
ENST00000578307	-6.11021	2.64794	21.9632	2.77932e-06	0.000382391	down	BPTF	Ensembl	chr17	+	67965022	67982551
ENST00000578307	-6.11021	2.64794	21.9632	2.77932e-06	0.000382391	down	BPTF	Ensembl	chr17	+	67965022	67982551
ENST00000578307	-6.11021	2.64794	21.9632	2.77932e-06	0.000382391	down	BPTF	Ensembl	chr17	+	67965022	67982551
ENST00000485389	-6.06345	2.62454	18.601	1.61132e-05	0.00162428	down	AC092943.1	Ensembl	chr3	-	159721523	159722401
ENST00000485389	-6.06345	2.62454	18.601	1.61132e-05	0.00162428	down	AC092943.1	Ensembl	chr3	-	159721523	159722401
ENST00000485389	-6.06345	2.62454	18.601	1.61132e-05	0.00162428	down	AC092943.1	Ensembl	chr3	-	159721523	159722401
ENST00000485389	-6.06345	2.62454	18.601	1.61132e-05	0.00162428	down	AC092943.1	Ensembl	chr3	-	159721523	159722401
ENST00000485389	-6.06345	2.62454	18.601	1.61132e-05	0.00162428	down	AC092943.1	Ensembl	chr3	-	159721523	159722401
ENST00000485389	-6.06345	2.62454	18.601	1.61132e-05	0.00162428	down	AC092943.1	Ensembl	chr3	-	159721523	159722401
ENST00000485389	-6.06345	2.62454	18.601	1.61132e-05	0.00162428	down	AC092943.1	Ensembl	chr3	-	159721523	159722401
ENST00000485389	-6.06345	2.62454	18.601	1.61132e-05	0.00162428	down	AC092943.1	Ensembl	chr3	-	159721523	159722401
ENST00000485389	-6.06345	2.62454	18.601	1.61132e-05	0.00162428	down	AC092943.1	Ensembl	chr3	-	159721523	159722401
ENST00000477929	-6.05081	3.03443	14.0179	0.000181078	0.0108129	down	UBTFL6	Ensembl	chr2	-	97636779	97637803
ENST00000531295	-5.87326	2.43233	20.0682	7.47297e-06	0.000869534	down	TREH	Ensembl	chr11	-	118659808	118679646
ENST00000531295	-5.87326	2.43233	20.0682	7.47297e-06	0.000869534	down	TREH	Ensembl	chr11	-	118659808	118679646
ENST00000524650	-5.87109	2.41162	20.3221	6.54391e-06	0.00077697	down	SOX6	Ensembl	chr11	-	16049781	16111869
ENST00000524650	-5.87109	2.41162	20.3221	6.54391e-06	0.00077697	down	SOX6	Ensembl	chr11	-	16049781	16111869
ENST00000524650	-5.87109	2.41162	20.3221	6.54391e-06	0.00077697	down	SOX6	Ensembl	chr11	-	16049781	16111869
ENST00000524650	-5.87109	2.41162	20.3221	6.54391e-06	0.00077697	down	SOX6	Ensembl	chr11	-	16049781	16111869
ENST00000524650	-5.87109	2.41162	20.3221	6.54391e-06	0.00077697	down	SOX6	Ensembl	chr11	-	16049781	16111869
ENST00000469726	-5.84201	3.39521	36.9573	1.20742e-09	5.85382e-07	down	ARHGEF10L	Ensembl	chr1	+	17615087	17697860
ENST00000469726	-5.84201	3.39521	36.9573	1.20742e-09	5.85382e-07	down	ARHGEF10L	Ensembl	chr1	+	17615087	17697860
ENST00000469726	-5.84201	3.39521	36.9573	1.20742e-09	5.85382e-07	down	ARHGEF10L	Ensembl	chr1	+	17615087	17697860
ENST00000619964	-5.79547	5.26633	87.4064	8.83625e-21	4.44302e-17	down	AP005212.2	Ensembl	chr18	+	14253547	14254075
ENST00000615349	-5.75996	2.3868	17.6287	2.68502e-05	0.00245173	down	AL158063.1	Ensembl	chr13	-	102593337	102593873
ENST00000460342	-5.68741	2.29715	18.2991	1.88797e-05	0.00182272	down	AGPS	Ensembl	chr2	+	177436983	177441469
ENST00000460342	-5.68741	2.29715	18.2991	1.88797e-05	0.00182272	down	AGPS	Ensembl	chr2	+	177436983	177441469
ENST00000460342	-5.68741	2.29715	18.2991	1.88797e-05	0.00182272	down	AGPS	Ensembl	chr2	+	177436983	177441469
ENST00000460342	-5.68741	2.29715	18.2991	1.88797e-05	0.00182272	down	AGPS	Ensembl	chr2	+	177436983	177441469
ENST00000425158	-5.68154	3.6295	29.9155	4.51299e-08	1.25028e-05	down	ZNF736P7Y	Ensembl	chrY	-	7990986	7991806
ENST00000419064	-5.65895	2.41372	14.5616	0.000135648	0.00859012	down	AL356417.2	Ensembl	chr6	-	159165898	159167353
ENST00000582053	-5.65216	3.3709	30.5575	3.24108e-08	9.56472e-06	down	SCO1	Ensembl	chr17	-	10692923	10698375
ENST00000582053	-5.65216	3.3709	30.5575	3.24108e-08	9.56472e-06	down	SCO1	Ensembl	chr17	-	10692923	10698375
ENST00000582053	-5.65216	3.3709	30.5575	3.24108e-08	9.56472e-06	down	SCO1	Ensembl	chr17	-	10692923	10698375
ENST00000557445	-5.61932	2.32187	17.1973	3.36918e-05	0.00296991	down	DDHD1	Ensembl	chr14	-	53103298	53152400
ENST00000557445	-5.61932	2.32187	17.1973	3.36918e-05	0.00296991	down	DDHD1	Ensembl	chr14	-	53103298	53152400
ENST00000557445	-5.61932	2.32187	17.1973	3.36918e-05	0.00296991	down	DDHD1	Ensembl	chr14	-	53103298	53152400
ENST00000557445	-5.61932	2.32187	17.1973	3.36918e-05	0.00296991	down	DDHD1	Ensembl	chr14	-	53103298	53152400
ENST00000557445	-5.61932	2.32187	17.1973	3.36918e-05	0.00296991	down	DDHD1	Ensembl	chr14	-	53103298	53152400
ENST00000413820	-5.61369	2.32011	15.5482	8.0429e-05	0.00572635	down	AC131097.3	Ensembl	chr2	-	241808311	241810637
ENST00000413820	-5.61369	2.32011	15.5482	8.0429e-05	0.00572635	down	AC131097.3	Ensembl	chr2	-	241808311	241810637
ENST00000413820	-5.61369	2.32011	15.5482	8.0429e-05	0.00572635	down	AC131097.3	Ensembl	chr2	-	241808311	241810637
ENST00000413820	-5.61369	2.32011	15.5482	8.0429e-05	0.00572635	down	AC131097.3	Ensembl	chr2	-	241808311	241810637
ENST00000429878	-5.52301	3.0396	28.0743	1.16749e-07	2.71691e-05	down	MIR3681HG	Ensembl	chr2	+	11848621	11866284
ENST00000624035	-5.52124	3.15036	27.1827	1.85105e-07	3.98858e-05	down	AC134407.3	Ensembl	chr17	+	67973933	67976072
ENST00000624035	-5.52124	3.15036	27.1827	1.85105e-07	3.98858e-05	down	AC134407.3	Ensembl	chr17	+	67973933	67976072
ENST00000624035	-5.52124	3.15036	27.1827	1.85105e-07	3.98858e-05	down	AC134407.3	Ensembl	chr17	+	67973933	67976072
ENST00000624035	-5.52124	3.15036	27.1827	1.85105e-07	3.98858e-05	down	AC134407.3	Ensembl	chr17	+	67973933	67976072
ENST00000624035	-5.52124	3.15036	27.1827	1.85105e-07	3.98858e-05	down	AC134407.3	Ensembl	chr17	+	67973933	67976072
ENST00000624035	-5.52124	3.15036	27.1827	1.85105e-07	3.98858e-05	down	AC134407.3	Ensembl	chr17	+	67973933	67976072
ENST00000624035	-5.52124	3.15036	27.1827	1.85105e-07	3.98858e-05	down	AC134407.3	Ensembl	chr17	+	67973933	67976072
ENST00000624035	-5.52124	3.15036	27.1827	1.85105e-07	3.98858e-05	down	AC134407.3	Ensembl	chr17	+	67973933	67976072
ENST00000482339	-5.49888	2.15844	16.5222	4.8085e-05	0.00392437	down	ASB3	Ensembl	chr2	-	53581203	53606078
ENST00000548317	-5.49459	3.17964	28.5112	9.31604e-08	2.28552e-05	down	RARG	Ensembl	chr12	-	53213939	53215352
ENST00000548317	-5.49459	3.17964	28.5112	9.31604e-08	2.28552e-05	down	RARG	Ensembl	chr12	-	53213939	53215352
ENST00000548317	-5.49459	3.17964	28.5112	9.31604e-08	2.28552e-05	down	RARG	Ensembl	chr12	-	53213939	53215352
ENST00000548317	-5.49459	3.17964	28.5112	9.31604e-08	2.28552e-05	down	RARG	Ensembl	chr12	-	53213939	53215352
ENST00000622571	-5.48191	2.65215	9.95276	0.00160609	0.0546432	down	MRPS17P5	Ensembl	chr6	+	127909832	127910052
ENST00000622571	-5.48191	2.65215	9.95276	0.00160609	0.0546432	down	MRPS17P5	Ensembl	chr6	+	127909832	127910052
ENST00000622571	-5.48191	2.65215	9.95276	0.00160609	0.0546432	down	MRPS17P5	Ensembl	chr6	+	127909832	127910052
ENST00000487231	-5.4747	2.16554	15.3112	9.11753e-05	0.00629257	down	PIGS	Ensembl	chr17	-	28553386	28556829
ENST00000487231	-5.4747	2.16554	15.3112	9.11753e-05	0.00629257	down	PIGS	Ensembl	chr17	-	28553386	28556829
ENST00000504055	-5.47432	2.56088	11.2821	0.000782591	0.0322255	down	RBM24	Ensembl	chr6	+	17283043	17292217
ENST00000504055	-5.47432	2.56088	11.2821	0.000782591	0.0322255	down	RBM24	Ensembl	chr6	+	17283043	17292217
ENST00000504055	-5.47432	2.56088	11.2821	0.000782591	0.0322255	down	RBM24	Ensembl	chr6	+	17283043	17292217
ENST00000504055	-5.47432	2.56088	11.2821	0.000782591	0.0322255	down	RBM24	Ensembl	chr6	+	17283043	17292217
ENST00000504055	-5.47432	2.56088	11.2821	0.000782591	0.0322255	down	RBM24	Ensembl	chr6	+	17283043	17292217
ENST00000460794	-5.46878	2.21913	14.6608	0.000128694	0.00822771	down	TARS2	Ensembl	chr1	+	150491989	150497597
ENST00000460794	-5.46878	2.21913	14.6608	0.000128694	0.00822771	down	TARS2	Ensembl	chr1	+	150491989	150497597
ENST00000460794	-5.46878	2.21913	14.6608	0.000128694	0.00822771	down	TARS2	Ensembl	chr1	+	150491989	150497597
ENST00000460794	-5.46878	2.21913	14.6608	0.000128694	0.00822771	down	TARS2	Ensembl	chr1	+	150491989	150497597
ENST00000549859	-5.44337	2.2526	14.8979	0.000113491	0.00743073	down	RARG	Ensembl	chr12	-	53227634	53232188
ENST00000549859	-5.44337	2.2526	14.8979	0.000113491	0.00743073	down	RARG	Ensembl	chr12	-	53227634	53232188
ENST00000549859	-5.44337	2.2526	14.8979	0.000113491	0.00743073	down	RARG	Ensembl	chr12	-	53227634	53232188
ENST00000549859	-5.44337	2.2526	14.8979	0.000113491	0.00743073	down	RARG	Ensembl	chr12	-	53227634	53232188
ENST00000549859	-5.44337	2.2526	14.8979	0.000113491	0.00743073	down	RARG	Ensembl	chr12	-	53227634	53232188
ENST00000512133	-5.43295	2.17043	15.3549	8.90909e-05	0.00618097	down	TMEM132D-AS1	Ensembl	chr12	+	129109628	129113294
ENST00000562908	-5.37535	3.00062	26.9561	2.08134e-07	4.43783e-05	down	AC138915.2	Ensembl	chr16	+	32388134	32436200
ENST00000577083	-5.36497	3.5951	36.8344	1.28604e-09	6.09e-07	down	DNAJA3	Ensembl	chr16	+	4440256	4447955
ENST00000577083	-5.36497	3.5951	36.8344	1.28604e-09	6.09e-07	down	DNAJA3	Ensembl	chr16	+	4440256	4447955
ENST00000577083	-5.36497	3.5951	36.8344	1.28604e-09	6.09e-07	down	DNAJA3	Ensembl	chr16	+	4440256	4447955
ENST00000577083	-5.36497	3.5951	36.8344	1.28604e-09	6.09e-07	down	DNAJA3	Ensembl	chr16	+	4440256	4447955
ENST00000414750	-5.33556	2.1344	14.5232	0.000138442	0.00874055	down	LINC01934	Ensembl	chr2	+	181101931	181192053
ENST00000524570	-5.33213	9.57161	130.125	3.84769e-30	7.83486e-26	down	PUF60	Ensembl	chr8	-	143817041	143823282
ENST00000524570	-5.33213	9.57161	130.125	3.84769e-30	7.83486e-26	down	PUF60	Ensembl	chr8	-	143817041	143823282
ENST00000524570	-5.33213	9.57161	130.125	3.84769e-30	7.83486e-26	down	PUF60	Ensembl	chr8	-	143817041	143823282
ENST00000524570	-5.33213	9.57161	130.125	3.84769e-30	7.83486e-26	down	PUF60	Ensembl	chr8	-	143817041	143823282
ENST00000524570	-5.33213	9.57161	130.125	3.84769e-30	7.83486e-26	down	PUF60	Ensembl	chr8	-	143817041	143823282
ENST00000524570	-5.33213	9.57161	130.125	3.84769e-30	7.83486e-26	down	PUF60	Ensembl	chr8	-	143817041	143823282
ENST00000524570	-5.33213	9.57161	130.125	3.84769e-30	7.83486e-26	down	PUF60	Ensembl	chr8	-	143817041	143823282
ENST00000524570	-5.33213	9.57161	130.125	3.84769e-30	7.83486e-26	down	PUF60	Ensembl	chr8	-	143817041	143823282
ENST00000524570	-5.33213	9.57161	130.125	3.84769e-30	7.83486e-26	down	PUF60	Ensembl	chr8	-	143817041	143823282
ENST00000524570	-5.33213	9.57161	130.125	3.84769e-30	7.83486e-26	down	PUF60	Ensembl	chr8	-	143817041	143823282
ENST00000524570	-5.33213	9.57161	130.125	3.84769e-30	7.83486e-26	down	PUF60	Ensembl	chr8	-	143817041	143823282
ENST00000524570	-5.33213	9.57161	130.125	3.84769e-30	7.83486e-26	down	PUF60	Ensembl	chr8	-	143817041	143823282
ENST00000325612	-5.29925	2.31949	13.4748	0.000241788	0.0135445	down	FO393411.1	Ensembl	chr6	-	39958413	39958833
ENST00000453450	-5.29831	3.06739	25.1818	5.21733e-07	9.79151e-05	down	TMEM233	Ensembl	chr12	+	119593913	119640813
ENST00000550265	-5.26563	2.07319	14.3045	0.000155492	0.00958002	down	RARG	Ensembl	chr12	-	53213236	53220377
ENST00000550265	-5.26563	2.07319	14.3045	0.000155492	0.00958002	down	RARG	Ensembl	chr12	-	53213236	53220377
ENST00000550265	-5.26563	2.07319	14.3045	0.000155492	0.00958002	down	RARG	Ensembl	chr12	-	53213236	53220377
ENST00000550265	-5.26563	2.07319	14.3045	0.000155492	0.00958002	down	RARG	Ensembl	chr12	-	53213236	53220377
ENST00000606034	-5.24921	2.04119	13.9329	0.000189449	0.0111979	down	AL645608.8	Ensembl	chr1	-	995965	998051
ENST00000597973	-5.20271	2.09134	12.1565	0.000489175	0.0227384	down	AC005261.2	Ensembl	chr19	-	57350847	57352012
ENST00000597973	-5.20271	2.09134	12.1565	0.000489175	0.0227384	down	AC005261.2	Ensembl	chr19	-	57350847	57352012
ENST00000597973	-5.20271	2.09134	12.1565	0.000489175	0.0227384	down	AC005261.2	Ensembl	chr19	-	57350847	57352012
ENST00000597973	-5.20271	2.09134	12.1565	0.000489175	0.0227384	down	AC005261.2	Ensembl	chr19	-	57350847	57352012
ENST00000602976	-5.15415	2.03845	12.8056	0.000345581	0.0176143	down	OGG1	Ensembl	chr3	+	9757347	9762324
ENST00000602976	-5.15415	2.03845	12.8056	0.000345581	0.0176143	down	OGG1	Ensembl	chr3	+	9757347	9762324
ENST00000602976	-5.15415	2.03845	12.8056	0.000345581	0.0176143	down	OGG1	Ensembl	chr3	+	9757347	9762324
ENST00000602976	-5.15415	2.03845	12.8056	0.000345581	0.0176143	down	OGG1	Ensembl	chr3	+	9757347	9762324
ENST00000602976	-5.15415	2.03845	12.8056	0.000345581	0.0176143	down	OGG1	Ensembl	chr3	+	9757347	9762324
ENST00000602976	-5.15415	2.03845	12.8056	0.000345581	0.0176143	down	OGG1	Ensembl	chr3	+	9757347	9762324
ENST00000602976	-5.15415	2.03845	12.8056	0.000345581	0.0176143	down	OGG1	Ensembl	chr3	+	9757347	9762324
ENST00000602976	-5.15415	2.03845	12.8056	0.000345581	0.0176143	down	OGG1	Ensembl	chr3	+	9757347	9762324
ENST00000602976	-5.15415	2.03845	12.8056	0.000345581	0.0176143	down	OGG1	Ensembl	chr3	+	9757347	9762324
ENST00000602976	-5.15415	2.03845	12.8056	0.000345581	0.0176143	down	OGG1	Ensembl	chr3	+	9757347	9762324
ENST00000602976	-5.15415	2.03845	12.8056	0.000345581	0.0176143	down	OGG1	Ensembl	chr3	+	9757347	9762324
ENST00000602976	-5.15415	2.03845	12.8056	0.000345581	0.0176143	down	OGG1	Ensembl	chr3	+	9757347	9762324
ENST00000602976	-5.15415	2.03845	12.8056	0.000345581	0.0176143	down	OGG1	Ensembl	chr3	+	9757347	9762324
ENST00000436016	-5.14788	2.08021	12.8056	0.000345578	0.0176143	down	AC128677.1	Ensembl	chr2	-	92006679	92007121
ENST00000394114	-5.14594	2.16131	11.963	0.00054266	0.0246755	down	CASC3	Ensembl	chr17	+	40168437	40172164
ENST00000576180	-5.14021	2.03907	13.1346	0.000289897	0.0153925	down	DNAJA3	Ensembl	chr16	+	4449553	4456772
ENST00000576180	-5.14021	2.03907	13.1346	0.000289897	0.0153925	down	DNAJA3	Ensembl	chr16	+	4449553	4456772
ENST00000576180	-5.14021	2.03907	13.1346	0.000289897	0.0153925	down	DNAJA3	Ensembl	chr16	+	4449553	4456772
ENST00000525858	-5.10731	3.59414	26.5859	2.52077e-07	5.18476e-05	down	RELA	Ensembl	chr11	-	65661407	65662972
ENST00000525858	-5.10731	3.59414	26.5859	2.52077e-07	5.18476e-05	down	RELA	Ensembl	chr11	-	65661407	65662972
ENST00000525858	-5.10731	3.59414	26.5859	2.52077e-07	5.18476e-05	down	RELA	Ensembl	chr11	-	65661407	65662972
ENST00000525858	-5.10731	3.59414	26.5859	2.52077e-07	5.18476e-05	down	RELA	Ensembl	chr11	-	65661407	65662972
ENST00000525858	-5.10731	3.59414	26.5859	2.52077e-07	5.18476e-05	down	RELA	Ensembl	chr11	-	65661407	65662972
ENST00000525858	-5.10731	3.59414	26.5859	2.52077e-07	5.18476e-05	down	RELA	Ensembl	chr11	-	65661407	65662972
ENST00000525858	-5.10731	3.59414	26.5859	2.52077e-07	5.18476e-05	down	RELA	Ensembl	chr11	-	65661407	65662972
ENST00000525858	-5.10731	3.59414	26.5859	2.52077e-07	5.18476e-05	down	RELA	Ensembl	chr11	-	65661407	65662972
ENST00000525858	-5.10731	3.59414	26.5859	2.52077e-07	5.18476e-05	down	RELA	Ensembl	chr11	-	65661407	65662972
ENST00000525858	-5.10731	3.59414	26.5859	2.52077e-07	5.18476e-05	down	RELA	Ensembl	chr11	-	65661407	65662972
ENST00000525858	-5.10731	3.59414	26.5859	2.52077e-07	5.18476e-05	down	RELA	Ensembl	chr11	-	65661407	65662972
ENST00000525858	-5.10731	3.59414	26.5859	2.52077e-07	5.18476e-05	down	RELA	Ensembl	chr11	-	65661407	65662972
ENST00000505145	-5.0886	2.04291	11.8803	0.000567301	0.0254723	down	B4GALT7	Ensembl	chr5	+	177605790	177610266
ENST00000505145	-5.0886	2.04291	11.8803	0.000567301	0.0254723	down	B4GALT7	Ensembl	chr5	+	177605790	177610266
ENST00000505145	-5.0886	2.04291	11.8803	0.000567301	0.0254723	down	B4GALT7	Ensembl	chr5	+	177605790	177610266
ENST00000593848	-5.08278	1.95087	12.7803	0.000350283	0.017765	down	SLC8A1-AS1	Ensembl	chr2	+	40114934	40251749
ENST00000593848	-5.08278	1.95087	12.7803	0.000350283	0.017765	down	SLC8A1-AS1	Ensembl	chr2	+	40114934	40251749
ENST00000593848	-5.08278	1.95087	12.7803	0.000350283	0.017765	down	SLC8A1-AS1	Ensembl	chr2	+	40114934	40251749
ENST00000593848	-5.08278	1.95087	12.7803	0.000350283	0.017765	down	SLC8A1-AS1	Ensembl	chr2	+	40114934	40251749
ENST00000593848	-5.08278	1.95087	12.7803	0.000350283	0.017765	down	SLC8A1-AS1	Ensembl	chr2	+	40114934	40251749
ENST00000593848	-5.08278	1.95087	12.7803	0.000350283	0.017765	down	SLC8A1-AS1	Ensembl	chr2	+	40114934	40251749
ENST00000593848	-5.08278	1.95087	12.7803	0.000350283	0.017765	down	SLC8A1-AS1	Ensembl	chr2	+	40114934	40251749
ENST00000593848	-5.08278	1.95087	12.7803	0.000350283	0.017765	down	SLC8A1-AS1	Ensembl	chr2	+	40114934	40251749
ENST00000469065	-5.07686	2.20656	10.579	0.00114382	0.0426184	down	SEMA4A	Ensembl	chr1	+	156160949	156163298
ENST00000469065	-5.07686	2.20656	10.579	0.00114382	0.0426184	down	SEMA4A	Ensembl	chr1	+	156160949	156163298
ENST00000469065	-5.07686	2.20656	10.579	0.00114382	0.0426184	down	SEMA4A	Ensembl	chr1	+	156160949	156163298
ENST00000469065	-5.07686	2.20656	10.579	0.00114382	0.0426184	down	SEMA4A	Ensembl	chr1	+	156160949	156163298
ENST00000469065	-5.07686	2.20656	10.579	0.00114382	0.0426184	down	SEMA4A	Ensembl	chr1	+	156160949	156163298
ENST00000469065	-5.07686	2.20656	10.579	0.00114382	0.0426184	down	SEMA4A	Ensembl	chr1	+	156160949	156163298
ENST00000469065	-5.07686	2.20656	10.579	0.00114382	0.0426184	down	SEMA4A	Ensembl	chr1	+	156160949	156163298
ENST00000469065	-5.07686	2.20656	10.579	0.00114382	0.0426184	down	SEMA4A	Ensembl	chr1	+	156160949	156163298
ENST00000440971	-5.05863	1.98238	12.1453	0.000492126	0.0228007	down	AC002467.1	Ensembl	chr7	-	107742961	107744581
ENST00000440971	-5.05863	1.98238	12.1453	0.000492126	0.0228007	down	AC002467.1	Ensembl	chr7	-	107742961	107744581
ENST00000440971	-5.05863	1.98238	12.1453	0.000492126	0.0228007	down	AC002467.1	Ensembl	chr7	-	107742961	107744581
ENST00000440971	-5.05863	1.98238	12.1453	0.000492126	0.0228007	down	AC002467.1	Ensembl	chr7	-	107742961	107744581
ENST00000461787	-5.05816	2.75006	17.8799	2.35297e-05	0.00220286	down	AC092691.2	Ensembl	chr3	-	117674341	117675144
ENST00000496239	-5.04269	1.94649	12.4324	0.000421951	0.0203105	down	NECAP2	Ensembl	chr1	+	16440757	16460077
ENST00000496239	-5.04269	1.94649	12.4324	0.000421951	0.0203105	down	NECAP2	Ensembl	chr1	+	16440757	16460077
ENST00000496239	-5.04269	1.94649	12.4324	0.000421951	0.0203105	down	NECAP2	Ensembl	chr1	+	16440757	16460077
ENST00000496239	-5.04269	1.94649	12.4324	0.000421951	0.0203105	down	NECAP2	Ensembl	chr1	+	16440757	16460077
ENST00000624567	-5.03377	2.81718	21.1707	4.20136e-06	0.000531368	down	AC110769.3	Ensembl	chr2	+	113904085	113905258
ENST00000624567	-5.03377	2.81718	21.1707	4.20136e-06	0.000531368	down	AC110769.3	Ensembl	chr2	+	113904085	113905258
ENST00000624567	-5.03377	2.81718	21.1707	4.20136e-06	0.000531368	down	AC110769.3	Ensembl	chr2	+	113904085	113905258
ENST00000624567	-5.03377	2.81718	21.1707	4.20136e-06	0.000531368	down	AC110769.3	Ensembl	chr2	+	113904085	113905258
ENST00000573802	-5.02797	1.93985	12.1848	0.000481814	0.0224764	down	SRRM2-AS1	Ensembl	chr16	-	2737102	2752600
ENST00000449741	-5.01893	2.06455	11.105	0.000860973	0.0346152	down	SLC26A4-AS1	Ensembl	chr7	-	107661300	107662151
ENST00000449741	-5.01893	2.06455	11.105	0.000860973	0.0346152	down	SLC26A4-AS1	Ensembl	chr7	-	107661300	107662151
ENST00000449741	-5.01893	2.06455	11.105	0.000860973	0.0346152	down	SLC26A4-AS1	Ensembl	chr7	-	107661300	107662151
ENST00000440164	-5.0147	11.082	134.64	3.9589e-31	1.61226e-26	down	AC093155.1	Ensembl	chr1	+	87045874	87046700
ENST00000440164	-5.0147	11.082	134.64	3.9589e-31	1.61226e-26	down	AC093155.1	Ensembl	chr1	+	87045874	87046700
ENST00000440164	-5.0147	11.082	134.64	3.9589e-31	1.61226e-26	down	AC093155.1	Ensembl	chr1	+	87045874	87046700
ENST00000440164	-5.0147	11.082	134.64	3.9589e-31	1.61226e-26	down	AC093155.1	Ensembl	chr1	+	87045874	87046700
ENST00000494652	-4.99874	1.89071	12.162	0.000487738	0.0227007	down	RN7SL569P	Ensembl	chr7	+	148890225	148890513
ENST00000552707	-4.99627	2.40533	8.22387	0.0041343	0.102609	down	AC079907.1	Ensembl	chr12	+	102063354	102074820
ENST00000552707	-4.99627	2.40533	8.22387	0.0041343	0.102609	down	AC079907.1	Ensembl	chr12	+	102063354	102074820
ENST00000552707	-4.99627	2.40533	8.22387	0.0041343	0.102609	down	AC079907.1	Ensembl	chr12	+	102063354	102074820
ENST00000551580	-4.91628	3.6502	34.4853	4.29489e-09	1.68182e-06	down	RARG	Ensembl	chr12	-	53214093	53214857
ENST00000551580	-4.91628	3.6502	34.4853	4.29489e-09	1.68182e-06	down	RARG	Ensembl	chr12	-	53214093	53214857
ENST00000551580	-4.91628	3.6502	34.4853	4.29489e-09	1.68182e-06	down	RARG	Ensembl	chr12	-	53214093	53214857
ENST00000551580	-4.91628	3.6502	34.4853	4.29489e-09	1.68182e-06	down	RARG	Ensembl	chr12	-	53214093	53214857
ENST00000601506	-4.90897	5.32381	18.3562	1.83219e-05	0.00178935	down	AC011483.2	Ensembl	chr19	+	50950184	50963649
ENST00000601506	-4.90897	5.32381	18.3562	1.83219e-05	0.00178935	down	AC011483.2	Ensembl	chr19	+	50950184	50963649
ENST00000601506	-4.90897	5.32381	18.3562	1.83219e-05	0.00178935	down	AC011483.2	Ensembl	chr19	+	50950184	50963649
ENST00000601506	-4.90897	5.32381	18.3562	1.83219e-05	0.00178935	down	AC011483.2	Ensembl	chr19	+	50950184	50963649
ENST00000601506	-4.90897	5.32381	18.3562	1.83219e-05	0.00178935	down	AC011483.2	Ensembl	chr19	+	50950184	50963649
ENST00000601506	-4.90897	5.32381	18.3562	1.83219e-05	0.00178935	down	AC011483.2	Ensembl	chr19	+	50950184	50963649
ENST00000601506	-4.90897	5.32381	18.3562	1.83219e-05	0.00178935	down	AC011483.2	Ensembl	chr19	+	50950184	50963649
ENST00000601506	-4.90897	5.32381	18.3562	1.83219e-05	0.00178935	down	AC011483.2	Ensembl	chr19	+	50950184	50963649
ENST00000637072	-4.89324	2.08037	10.4322	0.00123837	0.0451097	down	RYR3	Ensembl	chr15	+	33851201	33866042
ENST00000637072	-4.89324	2.08037	10.4322	0.00123837	0.0451097	down	RYR3	Ensembl	chr15	+	33851201	33866042
ENST00000637072	-4.89324	2.08037	10.4322	0.00123837	0.0451097	down	RYR3	Ensembl	chr15	+	33851201	33866042
ENST00000637072	-4.89324	2.08037	10.4322	0.00123837	0.0451097	down	RYR3	Ensembl	chr15	+	33851201	33866042
ENST00000637072	-4.89324	2.08037	10.4322	0.00123837	0.0451097	down	RYR3	Ensembl	chr15	+	33851201	33866042
ENST00000637072	-4.89324	2.08037	10.4322	0.00123837	0.0451097	down	RYR3	Ensembl	chr15	+	33851201	33866042
ENST00000637072	-4.89324	2.08037	10.4322	0.00123837	0.0451097	down	RYR3	Ensembl	chr15	+	33851201	33866042
ENST00000413479	-4.87862	1.93916	10.6565	0.00109687	0.0413996	down	SLC8A1-AS1	Ensembl	chr2	+	40220142	40254763
ENST00000413479	-4.87862	1.93916	10.6565	0.00109687	0.0413996	down	SLC8A1-AS1	Ensembl	chr2	+	40220142	40254763
ENST00000413479	-4.87862	1.93916	10.6565	0.00109687	0.0413996	down	SLC8A1-AS1	Ensembl	chr2	+	40220142	40254763
ENST00000413479	-4.87862	1.93916	10.6565	0.00109687	0.0413996	down	SLC8A1-AS1	Ensembl	chr2	+	40220142	40254763
ENST00000413479	-4.87862	1.93916	10.6565	0.00109687	0.0413996	down	SLC8A1-AS1	Ensembl	chr2	+	40220142	40254763
ENST00000413479	-4.87862	1.93916	10.6565	0.00109687	0.0413996	down	SLC8A1-AS1	Ensembl	chr2	+	40220142	40254763
ENST00000413479	-4.87862	1.93916	10.6565	0.00109687	0.0413996	down	SLC8A1-AS1	Ensembl	chr2	+	40220142	40254763
ENST00000413479	-4.87862	1.93916	10.6565	0.00109687	0.0413996	down	SLC8A1-AS1	Ensembl	chr2	+	40220142	40254763
ENST00000494770	-4.86631	2.69815	14.978	0.00010877	0.00717025	down	EMC1	Ensembl	chr1	-	19219568	19229395
ENST00000494770	-4.86631	2.69815	14.978	0.00010877	0.00717025	down	EMC1	Ensembl	chr1	-	19219568	19229395
ENST00000494770	-4.86631	2.69815	14.978	0.00010877	0.00717025	down	EMC1	Ensembl	chr1	-	19219568	19229395
ENST00000494770	-4.86631	2.69815	14.978	0.00010877	0.00717025	down	EMC1	Ensembl	chr1	-	19219568	19229395
ENST00000552189	-4.86562	4.67428	58.1069	2.48255e-14	3.26135e-11	down	SENP1	Ensembl	chr12	-	48042897	48105834
ENST00000552189	-4.86562	4.67428	58.1069	2.48255e-14	3.26135e-11	down	SENP1	Ensembl	chr12	-	48042897	48105834
ENST00000552189	-4.86562	4.67428	58.1069	2.48255e-14	3.26135e-11	down	SENP1	Ensembl	chr12	-	48042897	48105834
ENST00000552189	-4.86562	4.67428	58.1069	2.48255e-14	3.26135e-11	down	SENP1	Ensembl	chr12	-	48042897	48105834
ENST00000552189	-4.86562	4.67428	58.1069	2.48255e-14	3.26135e-11	down	SENP1	Ensembl	chr12	-	48042897	48105834
ENST00000552189	-4.86562	4.67428	58.1069	2.48255e-14	3.26135e-11	down	SENP1	Ensembl	chr12	-	48042897	48105834
ENST00000552189	-4.86562	4.67428	58.1069	2.48255e-14	3.26135e-11	down	SENP1	Ensembl	chr12	-	48042897	48105834
ENST00000472606	-4.86272	1.99816	10.5306	0.00117413	0.0434299	down	SNTG2	Ensembl	chr2	+	1353687	1367613
ENST00000472606	-4.86272	1.99816	10.5306	0.00117413	0.0434299	down	SNTG2	Ensembl	chr2	+	1353687	1367613
ENST00000577614	-4.82803	6.37476	100.017	1.51077e-23	1.53815e-19	down	AP005212.4	Ensembl	chr18	+	14225223	14342505
ENST00000608319	-4.82417	1.99618	9.47027	0.00208829	0.0646945	down	U62317.3	Ensembl	chr22	+	50523925	50524780
ENST00000608319	-4.82417	1.99618	9.47027	0.00208829	0.0646945	down	U62317.3	Ensembl	chr22	+	50523925	50524780
ENST00000608319	-4.82417	1.99618	9.47027	0.00208829	0.0646945	down	U62317.3	Ensembl	chr22	+	50523925	50524780
ENST00000608319	-4.82417	1.99618	9.47027	0.00208829	0.0646945	down	U62317.3	Ensembl	chr22	+	50523925	50524780
ENST00000608319	-4.82417	1.99618	9.47027	0.00208829	0.0646945	down	U62317.3	Ensembl	chr22	+	50523925	50524780
ENST00000608319	-4.82417	1.99618	9.47027	0.00208829	0.0646945	down	U62317.3	Ensembl	chr22	+	50523925	50524780
ENST00000569394	-4.81145	1.84104	10.5772	0.00114493	0.0426209	down	GTF3C1	Ensembl	chr16	-	27470222	27478594
ENST00000569394	-4.81145	1.84104	10.5772	0.00114493	0.0426209	down	GTF3C1	Ensembl	chr16	-	27470222	27478594
ENST00000569394	-4.81145	1.84104	10.5772	0.00114493	0.0426209	down	GTF3C1	Ensembl	chr16	-	27470222	27478594
ENST00000589276	-4.80857	4.22084	48.0698	4.11323e-12	3.5993e-09	down	AC024592.2	Ensembl	chr19	+	5847466	5858239
ENST00000589276	-4.80857	4.22084	48.0698	4.11323e-12	3.5993e-09	down	AC024592.2	Ensembl	chr19	+	5847466	5858239
ENST00000589276	-4.80857	4.22084	48.0698	4.11323e-12	3.5993e-09	down	AC024592.2	Ensembl	chr19	+	5847466	5858239
ENST00000589276	-4.80857	4.22084	48.0698	4.11323e-12	3.5993e-09	down	AC024592.2	Ensembl	chr19	+	5847466	5858239
ENST00000589276	-4.80857	4.22084	48.0698	4.11323e-12	3.5993e-09	down	AC024592.2	Ensembl	chr19	+	5847466	5858239
ENST00000589276	-4.80857	4.22084	48.0698	4.11323e-12	3.5993e-09	down	AC024592.2	Ensembl	chr19	+	5847466	5858239
ENST00000589276	-4.80857	4.22084	48.0698	4.11323e-12	3.5993e-09	down	AC024592.2	Ensembl	chr19	+	5847466	5858239
ENST00000445234	-4.80045	5.48438	52.1368	5.17652e-13	5.40548e-10	down	AC027612.1	Ensembl	chr2	+	91736725	91767439
ENST00000463609	-4.78488	1.88944	10.0616	0.00151394	0.05225	down	DMD	Ensembl	chrX	-	33159194	33211432
ENST00000463609	-4.78488	1.88944	10.0616	0.00151394	0.05225	down	DMD	Ensembl	chrX	-	33159194	33211432
ENST00000463609	-4.78488	1.88944	10.0616	0.00151394	0.05225	down	DMD	Ensembl	chrX	-	33159194	33211432
ENST00000463609	-4.78488	1.88944	10.0616	0.00151394	0.05225	down	DMD	Ensembl	chrX	-	33159194	33211432
ENST00000463609	-4.78488	1.88944	10.0616	0.00151394	0.05225	down	DMD	Ensembl	chrX	-	33159194	33211432
ENST00000396131	-4.77682	1.95544	9.28439	0.00231115	0.0690547	down	RPL17P50	Ensembl	chr10	-	73005832	73006595
ENST00000644998	-4.76256	3.46853	31.294	2.21764e-08	6.84194e-06	down	AL691420.1	Ensembl	chr9	-	115641465	115744250
ENST00000480024	-4.75896	1.84809	10.2364	0.00137699	0.048742	down	FN1	Ensembl	chr2	-	215367678	215370520
ENST00000480024	-4.75896	1.84809	10.2364	0.00137699	0.048742	down	FN1	Ensembl	chr2	-	215367678	215370520
ENST00000480024	-4.75896	1.84809	10.2364	0.00137699	0.048742	down	FN1	Ensembl	chr2	-	215367678	215370520
ENST00000480024	-4.75896	1.84809	10.2364	0.00137699	0.048742	down	FN1	Ensembl	chr2	-	215367678	215370520
ENST00000480024	-4.75896	1.84809	10.2364	0.00137699	0.048742	down	FN1	Ensembl	chr2	-	215367678	215370520
ENST00000480024	-4.75896	1.84809	10.2364	0.00137699	0.048742	down	FN1	Ensembl	chr2	-	215367678	215370520
ENST00000480024	-4.75896	1.84809	10.2364	0.00137699	0.048742	down	FN1	Ensembl	chr2	-	215367678	215370520
ENST00000480024	-4.75896	1.84809	10.2364	0.00137699	0.048742	down	FN1	Ensembl	chr2	-	215367678	215370520
ENST00000480024	-4.75896	1.84809	10.2364	0.00137699	0.048742	down	FN1	Ensembl	chr2	-	215367678	215370520
ENST00000480024	-4.75896	1.84809	10.2364	0.00137699	0.048742	down	FN1	Ensembl	chr2	-	215367678	215370520
ENST00000480024	-4.75896	1.84809	10.2364	0.00137699	0.048742	down	FN1	Ensembl	chr2	-	215367678	215370520
ENST00000478219	-4.74462	2.13118	8.51779	0.0035169	0.0919468	down	COL13A1	Ensembl	chr10	+	69954900	69959142
ENST00000478219	-4.74462	2.13118	8.51779	0.0035169	0.0919468	down	COL13A1	Ensembl	chr10	+	69954900	69959142
ENST00000478219	-4.74462	2.13118	8.51779	0.0035169	0.0919468	down	COL13A1	Ensembl	chr10	+	69954900	69959142
ENST00000478219	-4.74462	2.13118	8.51779	0.0035169	0.0919468	down	COL13A1	Ensembl	chr10	+	69954900	69959142
ENST00000478219	-4.74462	2.13118	8.51779	0.0035169	0.0919468	down	COL13A1	Ensembl	chr10	+	69954900	69959142
ENST00000478219	-4.74462	2.13118	8.51779	0.0035169	0.0919468	down	COL13A1	Ensembl	chr10	+	69954900	69959142
ENST00000478219	-4.74462	2.13118	8.51779	0.0035169	0.0919468	down	COL13A1	Ensembl	chr10	+	69954900	69959142
ENST00000478219	-4.74462	2.13118	8.51779	0.0035169	0.0919468	down	COL13A1	Ensembl	chr10	+	69954900	69959142
ENST00000478219	-4.74462	2.13118	8.51779	0.0035169	0.0919468	down	COL13A1	Ensembl	chr10	+	69954900	69959142
ENST00000478219	-4.74462	2.13118	8.51779	0.0035169	0.0919468	down	COL13A1	Ensembl	chr10	+	69954900	69959142
ENST00000478219	-4.74462	2.13118	8.51779	0.0035169	0.0919468	down	COL13A1	Ensembl	chr10	+	69954900	69959142
ENST00000360440	-4.73771	1.85418	9.87157	0.00167853	0.0564756	down	RF00017	Ensembl	chr15	-	76230047	76230390
ENST00000360440	-4.73771	1.85418	9.87157	0.00167853	0.0564756	down	RF00017	Ensembl	chr15	-	76230047	76230390
ENST00000360440	-4.73771	1.85418	9.87157	0.00167853	0.0564756	down	RF00017	Ensembl	chr15	-	76230047	76230390
ENST00000360440	-4.73771	1.85418	9.87157	0.00167853	0.0564756	down	RF00017	Ensembl	chr15	-	76230047	76230390
ENST00000360440	-4.73771	1.85418	9.87157	0.00167853	0.0564756	down	RF00017	Ensembl	chr15	-	76230047	76230390
ENST00000360440	-4.73771	1.85418	9.87157	0.00167853	0.0564756	down	RF00017	Ensembl	chr15	-	76230047	76230390
ENST00000428388	-4.73758	1.83263	10.1328	0.00145651	0.0509277	down	PPT2-EGFL8	Ensembl	chr6	+	32153844	32168281
ENST00000428388	-4.73758	1.83263	10.1328	0.00145651	0.0509277	down	PPT2-EGFL8	Ensembl	chr6	+	32153844	32168281
ENST00000428388	-4.73758	1.83263	10.1328	0.00145651	0.0509277	down	PPT2-EGFL8	Ensembl	chr6	+	32153844	32168281
ENST00000428388	-4.73758	1.83263	10.1328	0.00145651	0.0509277	down	PPT2-EGFL8	Ensembl	chr6	+	32153844	32168281
ENST00000428388	-4.73758	1.83263	10.1328	0.00145651	0.0509277	down	PPT2-EGFL8	Ensembl	chr6	+	32153844	32168281
ENST00000428388	-4.73758	1.83263	10.1328	0.00145651	0.0509277	down	PPT2-EGFL8	Ensembl	chr6	+	32153844	32168281
ENST00000428388	-4.73758	1.83263	10.1328	0.00145651	0.0509277	down	PPT2-EGFL8	Ensembl	chr6	+	32153844	32168281
ENST00000428388	-4.73758	1.83263	10.1328	0.00145651	0.0509277	down	PPT2-EGFL8	Ensembl	chr6	+	32153844	32168281
ENST00000428388	-4.73758	1.83263	10.1328	0.00145651	0.0509277	down	PPT2-EGFL8	Ensembl	chr6	+	32153844	32168281
ENST00000428388	-4.73758	1.83263	10.1328	0.00145651	0.0509277	down	PPT2-EGFL8	Ensembl	chr6	+	32153844	32168281
ENST00000428388	-4.73758	1.83263	10.1328	0.00145651	0.0509277	down	PPT2-EGFL8	Ensembl	chr6	+	32153844	32168281
ENST00000428388	-4.73758	1.83263	10.1328	0.00145651	0.0509277	down	PPT2-EGFL8	Ensembl	chr6	+	32153844	32168281
ENST00000428388	-4.73758	1.83263	10.1328	0.00145651	0.0509277	down	PPT2-EGFL8	Ensembl	chr6	+	32153844	32168281
ENST00000428388	-4.73758	1.83263	10.1328	0.00145651	0.0509277	down	PPT2-EGFL8	Ensembl	chr6	+	32153844	32168281
ENST00000428388	-4.73758	1.83263	10.1328	0.00145651	0.0509277	down	PPT2-EGFL8	Ensembl	chr6	+	32153844	32168281
ENST00000428388	-4.73758	1.83263	10.1328	0.00145651	0.0509277	down	PPT2-EGFL8	Ensembl	chr6	+	32153844	32168281
ENST00000428388	-4.73758	1.83263	10.1328	0.00145651	0.0509277	down	PPT2-EGFL8	Ensembl	chr6	+	32153844	32168281
ENST00000460259	-4.72643	1.92309	9.07833	0.00258656	0.0746546	down	NDUFV3	Ensembl	chr21	+	42879643	42909105
ENST00000460259	-4.72643	1.92309	9.07833	0.00258656	0.0746546	down	NDUFV3	Ensembl	chr21	+	42879643	42909105
ENST00000574787	-4.71859	1.8496	9.44288	0.0021197	0.0651509	down	CRYM	Ensembl	chr16	-	21278720	21283712
ENST00000574787	-4.71859	1.8496	9.44288	0.0021197	0.0651509	down	CRYM	Ensembl	chr16	-	21278720	21283712
ENST00000574787	-4.71859	1.8496	9.44288	0.0021197	0.0651509	down	CRYM	Ensembl	chr16	-	21278720	21283712
ENST00000574787	-4.71859	1.8496	9.44288	0.0021197	0.0651509	down	CRYM	Ensembl	chr16	-	21278720	21283712
ENST00000437438	-4.712	3.29617	26.4453	2.71108e-07	5.54817e-05	down	AC131097.1	Ensembl	chr2	-	241800915	241801907
ENST00000609182	-4.70211	3.00478	22.9272	1.68256e-06	0.00025285	down	AC010997.5	Ensembl	chr10	-	75408972	75409326
ENST00000527802	-4.69616	2.26437	7.31406	0.00684171	0.142979	down	MUC5B	Ensembl	chr11	+	1259522	1260085
ENST00000527802	-4.69616	2.26437	7.31406	0.00684171	0.142979	down	MUC5B	Ensembl	chr11	+	1259522	1260085
ENST00000557329	-4.69108	1.77335	9.76223	0.00178134	0.0586459	down	CHD8	Ensembl	chr14	-	21394108	21394767
ENST00000557329	-4.69108	1.77335	9.76223	0.00178134	0.0586459	down	CHD8	Ensembl	chr14	-	21394108	21394767
ENST00000557329	-4.69108	1.77335	9.76223	0.00178134	0.0586459	down	CHD8	Ensembl	chr14	-	21394108	21394767
ENST00000557329	-4.69108	1.77335	9.76223	0.00178134	0.0586459	down	CHD8	Ensembl	chr14	-	21394108	21394767
ENST00000557329	-4.69108	1.77335	9.76223	0.00178134	0.0586459	down	CHD8	Ensembl	chr14	-	21394108	21394767
ENST00000557329	-4.69108	1.77335	9.76223	0.00178134	0.0586459	down	CHD8	Ensembl	chr14	-	21394108	21394767
ENST00000557329	-4.69108	1.77335	9.76223	0.00178134	0.0586459	down	CHD8	Ensembl	chr14	-	21394108	21394767
ENST00000557329	-4.69108	1.77335	9.76223	0.00178134	0.0586459	down	CHD8	Ensembl	chr14	-	21394108	21394767
ENST00000547875	-4.68534	1.85323	9.82697	0.00171971	0.057312	down	OR6C7P	Ensembl	chr12	+	55342840	55343774
ENST00000465281	-4.68299	1.82387	9.57624	0.00197112	0.0625497	down	INPP5D	Ensembl	chr2	+	233170373	233184483
ENST00000465281	-4.68299	1.82387	9.57624	0.00197112	0.0625497	down	INPP5D	Ensembl	chr2	+	233170373	233184483
ENST00000465281	-4.68299	1.82387	9.57624	0.00197112	0.0625497	down	INPP5D	Ensembl	chr2	+	233170373	233184483
ENST00000582957	-4.67078	6.24882	92.903	5.49218e-22	4.47338e-18	down	CYP4F35P	Ensembl	chr18	+	14337422	14342524
ENST00000440512	-4.66949	3.57077	27.2166	1.81891e-07	3.96124e-05	down	SLC26A4-AS1	Ensembl	chr7	-	107656629	107662065
ENST00000440512	-4.66949	3.57077	27.2166	1.81891e-07	3.96124e-05	down	SLC26A4-AS1	Ensembl	chr7	-	107656629	107662065
ENST00000440512	-4.66949	3.57077	27.2166	1.81891e-07	3.96124e-05	down	SLC26A4-AS1	Ensembl	chr7	-	107656629	107662065
ENST00000611583	-4.65804	1.87746	8.74464	0.00310514	0.0841362	down	SLC8A1-AS1	Ensembl	chr2	+	40209025	40251757
ENST00000611583	-4.65804	1.87746	8.74464	0.00310514	0.0841362	down	SLC8A1-AS1	Ensembl	chr2	+	40209025	40251757
ENST00000611583	-4.65804	1.87746	8.74464	0.00310514	0.0841362	down	SLC8A1-AS1	Ensembl	chr2	+	40209025	40251757
ENST00000611583	-4.65804	1.87746	8.74464	0.00310514	0.0841362	down	SLC8A1-AS1	Ensembl	chr2	+	40209025	40251757
ENST00000611583	-4.65804	1.87746	8.74464	0.00310514	0.0841362	down	SLC8A1-AS1	Ensembl	chr2	+	40209025	40251757
ENST00000611583	-4.65804	1.87746	8.74464	0.00310514	0.0841362	down	SLC8A1-AS1	Ensembl	chr2	+	40209025	40251757
ENST00000611583	-4.65804	1.87746	8.74464	0.00310514	0.0841362	down	SLC8A1-AS1	Ensembl	chr2	+	40209025	40251757
ENST00000611583	-4.65804	1.87746	8.74464	0.00310514	0.0841362	down	SLC8A1-AS1	Ensembl	chr2	+	40209025	40251757
ENST00000490589	-4.64114	1.79306	9.2576	0.0023452	0.0696632	down	CSAD	Ensembl	chr12	-	53160276	53170376
ENST00000490589	-4.64114	1.79306	9.2576	0.0023452	0.0696632	down	CSAD	Ensembl	chr12	-	53160276	53170376
ENST00000490589	-4.64114	1.79306	9.2576	0.0023452	0.0696632	down	CSAD	Ensembl	chr12	-	53160276	53170376
ENST00000490589	-4.64114	1.79306	9.2576	0.0023452	0.0696632	down	CSAD	Ensembl	chr12	-	53160276	53170376
ENST00000490589	-4.64114	1.79306	9.2576	0.0023452	0.0696632	down	CSAD	Ensembl	chr12	-	53160276	53170376
ENST00000490589	-4.64114	1.79306	9.2576	0.0023452	0.0696632	down	CSAD	Ensembl	chr12	-	53160276	53170376
ENST00000490589	-4.64114	1.79306	9.2576	0.0023452	0.0696632	down	CSAD	Ensembl	chr12	-	53160276	53170376
ENST00000360688	-4.63391	1.75714	9.52994	0.00202147	0.0633772	down	GDPD3	Ensembl	chr16	-	30104809	30113537
ENST00000360688	-4.63391	1.75714	9.52994	0.00202147	0.0633772	down	GDPD3	Ensembl	chr16	-	30104809	30113537
ENST00000472401	-4.61607	1.72071	9.67724	0.00186565	0.0608316	down	PDE9A	Ensembl	chr21	+	42653748	42699038
ENST00000472401	-4.61607	1.72071	9.67724	0.00186565	0.0608316	down	PDE9A	Ensembl	chr21	+	42653748	42699038
ENST00000472401	-4.61607	1.72071	9.67724	0.00186565	0.0608316	down	PDE9A	Ensembl	chr21	+	42653748	42699038
ENST00000472401	-4.61607	1.72071	9.67724	0.00186565	0.0608316	down	PDE9A	Ensembl	chr21	+	42653748	42699038
ENST00000472401	-4.61607	1.72071	9.67724	0.00186565	0.0608316	down	PDE9A	Ensembl	chr21	+	42653748	42699038
ENST00000472401	-4.61607	1.72071	9.67724	0.00186565	0.0608316	down	PDE9A	Ensembl	chr21	+	42653748	42699038
ENST00000472401	-4.61607	1.72071	9.67724	0.00186565	0.0608316	down	PDE9A	Ensembl	chr21	+	42653748	42699038
ENST00000472401	-4.61607	1.72071	9.67724	0.00186565	0.0608316	down	PDE9A	Ensembl	chr21	+	42653748	42699038
ENST00000472401	-4.61607	1.72071	9.67724	0.00186565	0.0608316	down	PDE9A	Ensembl	chr21	+	42653748	42699038
ENST00000472401	-4.61607	1.72071	9.67724	0.00186565	0.0608316	down	PDE9A	Ensembl	chr21	+	42653748	42699038
ENST00000472401	-4.61607	1.72071	9.67724	0.00186565	0.0608316	down	PDE9A	Ensembl	chr21	+	42653748	42699038
ENST00000472401	-4.61607	1.72071	9.67724	0.00186565	0.0608316	down	PDE9A	Ensembl	chr21	+	42653748	42699038
ENST00000472401	-4.61607	1.72071	9.67724	0.00186565	0.0608316	down	PDE9A	Ensembl	chr21	+	42653748	42699038
ENST00000602522	-4.60077	1.7444	9.04282	0.00263728	0.0755298	down	GFOD2	Ensembl	chr16	-	67674533	67677484
ENST00000602522	-4.60077	1.7444	9.04282	0.00263728	0.0755298	down	GFOD2	Ensembl	chr16	-	67674533	67677484
ENST00000602522	-4.60077	1.7444	9.04282	0.00263728	0.0755298	down	GFOD2	Ensembl	chr16	-	67674533	67677484
ENST00000577437	-4.59591	1.72413	9.57389	0.00197364	0.0625497	down	MAGEA10-MAGEA5	Ensembl	chrX	-	152128340	152138556
ENST00000577437	-4.59591	1.72413	9.57389	0.00197364	0.0625497	down	MAGEA10-MAGEA5	Ensembl	chrX	-	152128340	152138556
ENST00000577437	-4.59591	1.72413	9.57389	0.00197364	0.0625497	down	MAGEA10-MAGEA5	Ensembl	chrX	-	152128340	152138556
ENST00000577437	-4.59591	1.72413	9.57389	0.00197364	0.0625497	down	MAGEA10-MAGEA5	Ensembl	chrX	-	152128340	152138556
ENST00000577437	-4.59591	1.72413	9.57389	0.00197364	0.0625497	down	MAGEA10-MAGEA5	Ensembl	chrX	-	152128340	152138556
ENST00000577437	-4.59591	1.72413	9.57389	0.00197364	0.0625497	down	MAGEA10-MAGEA5	Ensembl	chrX	-	152128340	152138556
ENST00000425319	-4.59309	1.88744	8.6418	0.00328538	0.0873919	down	HLA-DQB3	Ensembl	chr6	-	32730757	32731695
ENST00000585239	-4.59109	1.84095	8.48978	0.00357147	0.0930571	down	RN7SL73P	Ensembl	chr3	+	195553791	195554043
ENST00000525504	-4.57557	1.81419	8.92186	0.00281777	0.0789227	down	CCDC90B	Ensembl	chr11	-	83261455	83267472
ENST00000525504	-4.57557	1.81419	8.92186	0.00281777	0.0789227	down	CCDC90B	Ensembl	chr11	-	83261455	83267472
ENST00000525504	-4.57557	1.81419	8.92186	0.00281777	0.0789227	down	CCDC90B	Ensembl	chr11	-	83261455	83267472
ENST00000525504	-4.57557	1.81419	8.92186	0.00281777	0.0789227	down	CCDC90B	Ensembl	chr11	-	83261455	83267472
ENST00000525504	-4.57557	1.81419	8.92186	0.00281777	0.0789227	down	CCDC90B	Ensembl	chr11	-	83261455	83267472
ENST00000525504	-4.57557	1.81419	8.92186	0.00281777	0.0789227	down	CCDC90B	Ensembl	chr11	-	83261455	83267472
ENST00000482547	-4.57127	2.47114	13.7378	0.000210183	0.0121188	down	MGMT	Ensembl	chr10	+	129467261	129537164
ENST00000409178	-4.55158	1.74917	8.43349	0.00368372	0.0951091	down	C10orf55	Ensembl	chr10	-	73909968	73922777
ENST00000409178	-4.55158	1.74917	8.43349	0.00368372	0.0951091	down	C10orf55	Ensembl	chr10	-	73909968	73922777
ENST00000409178	-4.55158	1.74917	8.43349	0.00368372	0.0951091	down	C10orf55	Ensembl	chr10	-	73909968	73922777
ENST00000409178	-4.55158	1.74917	8.43349	0.00368372	0.0951091	down	C10orf55	Ensembl	chr10	-	73909968	73922777
ENST00000525626	-4.54621	1.73651	8.92591	0.00281154	0.078911	down	DEAF1	Ensembl	chr11	-	686931	706715
ENST00000525626	-4.54621	1.73651	8.92591	0.00281154	0.078911	down	DEAF1	Ensembl	chr11	-	686931	706715
ENST00000525626	-4.54621	1.73651	8.92591	0.00281154	0.078911	down	DEAF1	Ensembl	chr11	-	686931	706715
ENST00000525626	-4.54621	1.73651	8.92591	0.00281154	0.078911	down	DEAF1	Ensembl	chr11	-	686931	706715
ENST00000525626	-4.54621	1.73651	8.92591	0.00281154	0.078911	down	DEAF1	Ensembl	chr11	-	686931	706715
ENST00000525626	-4.54621	1.73651	8.92591	0.00281154	0.078911	down	DEAF1	Ensembl	chr11	-	686931	706715
ENST00000525626	-4.54621	1.73651	8.92591	0.00281154	0.078911	down	DEAF1	Ensembl	chr11	-	686931	706715
ENST00000525626	-4.54621	1.73651	8.92591	0.00281154	0.078911	down	DEAF1	Ensembl	chr11	-	686931	706715
ENST00000525626	-4.54621	1.73651	8.92591	0.00281154	0.078911	down	DEAF1	Ensembl	chr11	-	686931	706715
ENST00000525626	-4.54621	1.73651	8.92591	0.00281154	0.078911	down	DEAF1	Ensembl	chr11	-	686931	706715
ENST00000525626	-4.54621	1.73651	8.92591	0.00281154	0.078911	down	DEAF1	Ensembl	chr11	-	686931	706715
ENST00000525626	-4.54621	1.73651	8.92591	0.00281154	0.078911	down	DEAF1	Ensembl	chr11	-	686931	706715
ENST00000525626	-4.54621	1.73651	8.92591	0.00281154	0.078911	down	DEAF1	Ensembl	chr11	-	686931	706715
ENST00000525626	-4.54621	1.73651	8.92591	0.00281154	0.078911	down	DEAF1	Ensembl	chr11	-	686931	706715
ENST00000525626	-4.54621	1.73651	8.92591	0.00281154	0.078911	down	DEAF1	Ensembl	chr11	-	686931	706715
ENST00000461717	-4.53214	2.66328	15.2463	9.43618e-05	0.00648041	down	KCNAB1	Ensembl	chr3	+	156456923	156515147
ENST00000461717	-4.53214	2.66328	15.2463	9.43618e-05	0.00648041	down	KCNAB1	Ensembl	chr3	+	156456923	156515147
ENST00000461717	-4.53214	2.66328	15.2463	9.43618e-05	0.00648041	down	KCNAB1	Ensembl	chr3	+	156456923	156515147
ENST00000461717	-4.53214	2.66328	15.2463	9.43618e-05	0.00648041	down	KCNAB1	Ensembl	chr3	+	156456923	156515147
ENST00000461717	-4.53214	2.66328	15.2463	9.43618e-05	0.00648041	down	KCNAB1	Ensembl	chr3	+	156456923	156515147
ENST00000461717	-4.53214	2.66328	15.2463	9.43618e-05	0.00648041	down	KCNAB1	Ensembl	chr3	+	156456923	156515147
ENST00000461717	-4.53214	2.66328	15.2463	9.43618e-05	0.00648041	down	KCNAB1	Ensembl	chr3	+	156456923	156515147
ENST00000461717	-4.53214	2.66328	15.2463	9.43618e-05	0.00648041	down	KCNAB1	Ensembl	chr3	+	156456923	156515147
ENST00000433995	-4.53039	1.68646	9.11123	0.00254045	0.0739154	down	GOT2P5	Ensembl	chrY	+	6837706	6838252
ENST00000479583	-4.52946	2.03001	8.05073	0.00454852	0.110524	down	CBWD2	Ensembl	chr2	+	113468584	113496119
ENST00000479583	-4.52946	2.03001	8.05073	0.00454852	0.110524	down	CBWD2	Ensembl	chr2	+	113468584	113496119
ENST00000479583	-4.52946	2.03001	8.05073	0.00454852	0.110524	down	CBWD2	Ensembl	chr2	+	113468584	113496119
ENST00000512228	-4.52632	1.69918	8.77322	0.00305685	0.0831042	down	LIMCH1	Ensembl	chr4	+	41360806	41599121
ENST00000512228	-4.52632	1.69918	8.77322	0.00305685	0.0831042	down	LIMCH1	Ensembl	chr4	+	41360806	41599121
ENST00000512228	-4.52632	1.69918	8.77322	0.00305685	0.0831042	down	LIMCH1	Ensembl	chr4	+	41360806	41599121
ENST00000512228	-4.52632	1.69918	8.77322	0.00305685	0.0831042	down	LIMCH1	Ensembl	chr4	+	41360806	41599121
ENST00000512228	-4.52632	1.69918	8.77322	0.00305685	0.0831042	down	LIMCH1	Ensembl	chr4	+	41360806	41599121
ENST00000512228	-4.52632	1.69918	8.77322	0.00305685	0.0831042	down	LIMCH1	Ensembl	chr4	+	41360806	41599121
ENST00000512228	-4.52632	1.69918	8.77322	0.00305685	0.0831042	down	LIMCH1	Ensembl	chr4	+	41360806	41599121
ENST00000512228	-4.52632	1.69918	8.77322	0.00305685	0.0831042	down	LIMCH1	Ensembl	chr4	+	41360806	41599121
ENST00000512228	-4.52632	1.69918	8.77322	0.00305685	0.0831042	down	LIMCH1	Ensembl	chr4	+	41360806	41599121
ENST00000512228	-4.52632	1.69918	8.77322	0.00305685	0.0831042	down	LIMCH1	Ensembl	chr4	+	41360806	41599121
ENST00000512228	-4.52632	1.69918	8.77322	0.00305685	0.0831042	down	LIMCH1	Ensembl	chr4	+	41360806	41599121
ENST00000438322	-4.52566	1.7475	8.94399	0.00278383	0.0783494	down	LINC00475	Ensembl	chr9	+	92141595	92145110
ENST00000461111	-4.52387	1.77267	9.08382	0.0025788	0.0744835	down	AGRN	Ensembl	chr1	+	1051985	1056112
ENST00000461111	-4.52387	1.77267	9.08382	0.0025788	0.0744835	down	AGRN	Ensembl	chr1	+	1051985	1056112
ENST00000461111	-4.52387	1.77267	9.08382	0.0025788	0.0744835	down	AGRN	Ensembl	chr1	+	1051985	1056112
ENST00000491328	-4.5162	3.2034	25.1003	5.44242e-07	0.000100323	down	BCKDHB	Ensembl	chr6	+	80343570	80346254
ENST00000491328	-4.5162	3.2034	25.1003	5.44242e-07	0.000100323	down	BCKDHB	Ensembl	chr6	+	80343570	80346254
ENST00000622291	-4.51471	3.16746	25.3446	4.79503e-07	9.12643e-05	down	CYP4F8	Ensembl	chr19	+	15615220	15629452
ENST00000622291	-4.51471	3.16746	25.3446	4.79503e-07	9.12643e-05	down	CYP4F8	Ensembl	chr19	+	15615220	15629452
ENST00000622291	-4.51471	3.16746	25.3446	4.79503e-07	9.12643e-05	down	CYP4F8	Ensembl	chr19	+	15615220	15629452
ENST00000482786	-4.50584	1.73742	8.87119	0.00289706	0.0802057	down	PIGF	Ensembl	chr2	-	46581284	46588622
ENST00000482786	-4.50584	1.73742	8.87119	0.00289706	0.0802057	down	PIGF	Ensembl	chr2	-	46581284	46588622
ENST00000482786	-4.50584	1.73742	8.87119	0.00289706	0.0802057	down	PIGF	Ensembl	chr2	-	46581284	46588622
ENST00000566975	-4.50226	1.6755	9.07183	0.00259578	0.0748146	down	KIFC3	Ensembl	chr16	-	57771660	57797912
ENST00000566975	-4.50226	1.6755	9.07183	0.00259578	0.0748146	down	KIFC3	Ensembl	chr16	-	57771660	57797912
ENST00000566975	-4.50226	1.6755	9.07183	0.00259578	0.0748146	down	KIFC3	Ensembl	chr16	-	57771660	57797912
ENST00000566975	-4.50226	1.6755	9.07183	0.00259578	0.0748146	down	KIFC3	Ensembl	chr16	-	57771660	57797912
ENST00000566975	-4.50226	1.6755	9.07183	0.00259578	0.0748146	down	KIFC3	Ensembl	chr16	-	57771660	57797912
ENST00000566975	-4.50226	1.6755	9.07183	0.00259578	0.0748146	down	KIFC3	Ensembl	chr16	-	57771660	57797912
ENST00000566975	-4.50226	1.6755	9.07183	0.00259578	0.0748146	down	KIFC3	Ensembl	chr16	-	57771660	57797912
ENST00000566975	-4.50226	1.6755	9.07183	0.00259578	0.0748146	down	KIFC3	Ensembl	chr16	-	57771660	57797912
ENST00000566975	-4.50226	1.6755	9.07183	0.00259578	0.0748146	down	KIFC3	Ensembl	chr16	-	57771660	57797912
ENST00000566975	-4.50226	1.6755	9.07183	0.00259578	0.0748146	down	KIFC3	Ensembl	chr16	-	57771660	57797912
ENST00000566975	-4.50226	1.6755	9.07183	0.00259578	0.0748146	down	KIFC3	Ensembl	chr16	-	57771660	57797912
ENST00000566975	-4.50226	1.6755	9.07183	0.00259578	0.0748146	down	KIFC3	Ensembl	chr16	-	57771660	57797912
ENST00000566975	-4.50226	1.6755	9.07183	0.00259578	0.0748146	down	KIFC3	Ensembl	chr16	-	57771660	57797912
ENST00000566975	-4.50226	1.6755	9.07183	0.00259578	0.0748146	down	KIFC3	Ensembl	chr16	-	57771660	57797912
ENST00000566975	-4.50226	1.6755	9.07183	0.00259578	0.0748146	down	KIFC3	Ensembl	chr16	-	57771660	57797912
ENST00000566975	-4.50226	1.6755	9.07183	0.00259578	0.0748146	down	KIFC3	Ensembl	chr16	-	57771660	57797912
ENST00000566975	-4.50226	1.6755	9.07183	0.00259578	0.0748146	down	KIFC3	Ensembl	chr16	-	57771660	57797912
ENST00000566975	-4.50226	1.6755	9.07183	0.00259578	0.0748146	down	KIFC3	Ensembl	chr16	-	57771660	57797912
ENST00000566975	-4.50226	1.6755	9.07183	0.00259578	0.0748146	down	KIFC3	Ensembl	chr16	-	57771660	57797912
ENST00000566975	-4.50226	1.6755	9.07183	0.00259578	0.0748146	down	KIFC3	Ensembl	chr16	-	57771660	57797912
ENST00000566975	-4.50226	1.6755	9.07183	0.00259578	0.0748146	down	KIFC3	Ensembl	chr16	-	57771660	57797912
ENST00000566975	-4.50226	1.6755	9.07183	0.00259578	0.0748146	down	KIFC3	Ensembl	chr16	-	57771660	57797912
ENST00000471896	-4.49147	4.80321	54.7976	1.33604e-13	1.55458e-10	down	STARD3	Ensembl	chr17	+	39658988	39663469
ENST00000471896	-4.49147	4.80321	54.7976	1.33604e-13	1.55458e-10	down	STARD3	Ensembl	chr17	+	39658988	39663469
ENST00000471896	-4.49147	4.80321	54.7976	1.33604e-13	1.55458e-10	down	STARD3	Ensembl	chr17	+	39658988	39663469
ENST00000471896	-4.49147	4.80321	54.7976	1.33604e-13	1.55458e-10	down	STARD3	Ensembl	chr17	+	39658988	39663469
ENST00000470750	-4.47981	3.11419	23.9898	9.68471e-07	0.00015968	down	SASH1	Ensembl	chr6	+	148440357	148469111
ENST00000438111	-4.47929	4.17405	41.8778	9.71579e-11	6.38187e-08	down	MUPP	Ensembl	chr9	-	112959133	112962261
ENST00000442781	-4.47285	2.34869	12.871	0.000333707	0.0171594	down	AL033380.1	Ensembl	chr6	-	40516335	40523933
ENST00000425910	-4.47215	2.89317	20.0956	7.36678e-06	0.000859633	down	AC234779.1	Ensembl	chrX	+	141380822	141381107
ENST00000637498	-4.46922	3.15086	23.6745	1.14085e-06	0.000182201	down	SASH1	Ensembl	chr6	+	148513436	148519728
ENST00000637498	-4.46922	3.15086	23.6745	1.14085e-06	0.000182201	down	SASH1	Ensembl	chr6	+	148513436	148519728
ENST00000637498	-4.46922	3.15086	23.6745	1.14085e-06	0.000182201	down	SASH1	Ensembl	chr6	+	148513436	148519728
ENST00000358587	-4.46018	2.47858	13.1867	0.000281937	0.0151701	down	FRMD1	Ensembl	chr6	-	168055803	168079177
ENST00000358587	-4.46018	2.47858	13.1867	0.000281937	0.0151701	down	FRMD1	Ensembl	chr6	-	168055803	168079177
ENST00000358587	-4.46018	2.47858	13.1867	0.000281937	0.0151701	down	FRMD1	Ensembl	chr6	-	168055803	168079177
ENST00000358587	-4.46018	2.47858	13.1867	0.000281937	0.0151701	down	FRMD1	Ensembl	chr6	-	168055803	168079177
ENST00000358587	-4.46018	2.47858	13.1867	0.000281937	0.0151701	down	FRMD1	Ensembl	chr6	-	168055803	168079177
ENST00000358587	-4.46018	2.47858	13.1867	0.000281937	0.0151701	down	FRMD1	Ensembl	chr6	-	168055803	168079177
ENST00000612455	-4.458	4.67312	51.3657	7.66678e-13	7.80574e-10	down	CCND3	Ensembl	chr6	-	42047998	42048534
ENST00000612455	-4.458	4.67312	51.3657	7.66678e-13	7.80574e-10	down	CCND3	Ensembl	chr6	-	42047998	42048534
ENST00000612455	-4.458	4.67312	51.3657	7.66678e-13	7.80574e-10	down	CCND3	Ensembl	chr6	-	42047998	42048534
ENST00000612455	-4.458	4.67312	51.3657	7.66678e-13	7.80574e-10	down	CCND3	Ensembl	chr6	-	42047998	42048534
ENST00000612455	-4.458	4.67312	51.3657	7.66678e-13	7.80574e-10	down	CCND3	Ensembl	chr6	-	42047998	42048534
ENST00000612455	-4.458	4.67312	51.3657	7.66678e-13	7.80574e-10	down	CCND3	Ensembl	chr6	-	42047998	42048534
ENST00000612455	-4.458	4.67312	51.3657	7.66678e-13	7.80574e-10	down	CCND3	Ensembl	chr6	-	42047998	42048534
ENST00000612455	-4.458	4.67312	51.3657	7.66678e-13	7.80574e-10	down	CCND3	Ensembl	chr6	-	42047998	42048534
ENST00000454784	-4.45745	2.94949	19.947	7.9619e-06	0.000915956	down	MUC19	Ensembl	chr12	+	40393394	40570760
ENST00000463719	-4.44249	1.6792	8.40251	0.00374703	0.0960338	down	APOD	Ensembl	chr3	-	195570590	195584033
ENST00000463719	-4.44249	1.6792	8.40251	0.00374703	0.0960338	down	APOD	Ensembl	chr3	-	195570590	195584033
ENST00000463719	-4.44249	1.6792	8.40251	0.00374703	0.0960338	down	APOD	Ensembl	chr3	-	195570590	195584033
ENST00000423619	-4.4139	3.20616	23.4132	1.30679e-06	0.000203904	down	AL645608.4	Ensembl	chr1	-	1008075	1008229
ENST00000423619	-4.4139	3.20616	23.4132	1.30679e-06	0.000203904	down	AL645608.4	Ensembl	chr1	-	1008075	1008229
ENST00000586226	-4.41102	1.69709	8.46281	0.00362481	0.0940258	down	AP005264.1	Ensembl	chr18	+	12288307	12291488
ENST00000620503	-4.39677	2.42857	13.1998	0.000279982	0.0151224	down	AC011297.1	Ensembl	chrY	+	6918681	6920791
ENST00000620503	-4.39677	2.42857	13.1998	0.000279982	0.0151224	down	AC011297.1	Ensembl	chrY	+	6918681	6920791
ENST00000620503	-4.39677	2.42857	13.1998	0.000279982	0.0151224	down	AC011297.1	Ensembl	chrY	+	6918681	6920791
ENST00000495711	-4.39162	1.77594	7.86617	0.00503683	0.118296	down	EEF1AKMT2	Ensembl	chr10	-	124748148	124760503
ENST00000638827	-4.39135	8.67194	92.1878	7.88297e-22	5.35057e-18	down	ZNF577	Ensembl	chr19	-	51804815	51887974
ENST00000638827	-4.39135	8.67194	92.1878	7.88297e-22	5.35057e-18	down	ZNF577	Ensembl	chr19	-	51804815	51887974
ENST00000638827	-4.39135	8.67194	92.1878	7.88297e-22	5.35057e-18	down	ZNF577	Ensembl	chr19	-	51804815	51887974
ENST00000638827	-4.39135	8.67194	92.1878	7.88297e-22	5.35057e-18	down	ZNF577	Ensembl	chr19	-	51804815	51887974
ENST00000638827	-4.39135	8.67194	92.1878	7.88297e-22	5.35057e-18	down	ZNF577	Ensembl	chr19	-	51804815	51887974
ENST00000638827	-4.39135	8.67194	92.1878	7.88297e-22	5.35057e-18	down	ZNF577	Ensembl	chr19	-	51804815	51887974
ENST00000638827	-4.39135	8.67194	92.1878	7.88297e-22	5.35057e-18	down	ZNF577	Ensembl	chr19	-	51804815	51887974
ENST00000638827	-4.39135	8.67194	92.1878	7.88297e-22	5.35057e-18	down	ZNF577	Ensembl	chr19	-	51804815	51887974
ENST00000638827	-4.39135	8.67194	92.1878	7.88297e-22	5.35057e-18	down	ZNF577	Ensembl	chr19	-	51804815	51887974
ENST00000638827	-4.39135	8.67194	92.1878	7.88297e-22	5.35057e-18	down	ZNF577	Ensembl	chr19	-	51804815	51887974
ENST00000638827	-4.39135	8.67194	92.1878	7.88297e-22	5.35057e-18	down	ZNF577	Ensembl	chr19	-	51804815	51887974
ENST00000589179	-4.38656	2.60488	15.4789	8.34329e-05	0.00587855	down	ITGB7	Ensembl	chr12	-	53196331	53207251
ENST00000589179	-4.38656	2.60488	15.4789	8.34329e-05	0.00587855	down	ITGB7	Ensembl	chr12	-	53196331	53207251
ENST00000589179	-4.38656	2.60488	15.4789	8.34329e-05	0.00587855	down	ITGB7	Ensembl	chr12	-	53196331	53207251
ENST00000589179	-4.38656	2.60488	15.4789	8.34329e-05	0.00587855	down	ITGB7	Ensembl	chr12	-	53196331	53207251
ENST00000589179	-4.38656	2.60488	15.4789	8.34329e-05	0.00587855	down	ITGB7	Ensembl	chr12	-	53196331	53207251
ENST00000589179	-4.38656	2.60488	15.4789	8.34329e-05	0.00587855	down	ITGB7	Ensembl	chr12	-	53196331	53207251
ENST00000469403	-4.36665	1.72941	7.69339	0.00554236	0.125326	down	AGRN	Ensembl	chr1	+	1034866	1041397
ENST00000469403	-4.36665	1.72941	7.69339	0.00554236	0.125326	down	AGRN	Ensembl	chr1	+	1034866	1041397
ENST00000469403	-4.36665	1.72941	7.69339	0.00554236	0.125326	down	AGRN	Ensembl	chr1	+	1034866	1041397
ENST00000413684	-4.35494	2.74976	12.5455	0.000397152	0.0195575	down	AC027612.3	Ensembl	chr2	-	91747939	91748986
ENST00000604810	-4.35139	1.70649	7.81557	0.00517979	0.120472	down	MEMO1P5	Ensembl	chr13	+	95394048	95394454
ENST00000534584	-4.3505	1.64547	7.81949	0.00516859	0.120413	down	AC139749.1	Ensembl	chr11	+	1049879	1055749
ENST00000521496	-4.34288	1.65367	8.10279	0.00441972	0.108169	down	ATAD2	Ensembl	chr8	-	123344512	123396401
ENST00000521496	-4.34288	1.65367	8.10279	0.00441972	0.108169	down	ATAD2	Ensembl	chr8	-	123344512	123396401
ENST00000479928	-4.33794	1.59792	8.03364	0.00459164	0.111174	down	GDI2	Ensembl	chr10	-	5765228	5769389
ENST00000479928	-4.33794	1.59792	8.03364	0.00459164	0.111174	down	GDI2	Ensembl	chr10	-	5765228	5769389
ENST00000479928	-4.33794	1.59792	8.03364	0.00459164	0.111174	down	GDI2	Ensembl	chr10	-	5765228	5769389
ENST00000420164	-4.33627	1.69335	7.97956	0.00473084	0.113666	down	PIGF	Ensembl	chr2	-	46581284	46612274
ENST00000420164	-4.33627	1.69335	7.97956	0.00473084	0.113666	down	PIGF	Ensembl	chr2	-	46581284	46612274
ENST00000420164	-4.33627	1.69335	7.97956	0.00473084	0.113666	down	PIGF	Ensembl	chr2	-	46581284	46612274
ENST00000531869	-4.33428	3.02991	21.7063	3.17741e-06	0.000425657	down	AP000873.3	Ensembl	chr11	-	83209430	83213379
ENST00000531869	-4.33428	3.02991	21.7063	3.17741e-06	0.000425657	down	AP000873.3	Ensembl	chr11	-	83209430	83213379
ENST00000531869	-4.33428	3.02991	21.7063	3.17741e-06	0.000425657	down	AP000873.3	Ensembl	chr11	-	83209430	83213379
ENST00000531869	-4.33428	3.02991	21.7063	3.17741e-06	0.000425657	down	AP000873.3	Ensembl	chr11	-	83209430	83213379
ENST00000531869	-4.33428	3.02991	21.7063	3.17741e-06	0.000425657	down	AP000873.3	Ensembl	chr11	-	83209430	83213379
ENST00000531869	-4.33428	3.02991	21.7063	3.17741e-06	0.000425657	down	AP000873.3	Ensembl	chr11	-	83209430	83213379
ENST00000531869	-4.33428	3.02991	21.7063	3.17741e-06	0.000425657	down	AP000873.3	Ensembl	chr11	-	83209430	83213379
ENST00000560179	-4.32601	1.64455	7.72135	0.00545717	0.124297	down	ETFA	Ensembl	chr15	-	76216434	76226335
ENST00000560179	-4.32601	1.64455	7.72135	0.00545717	0.124297	down	ETFA	Ensembl	chr15	-	76216434	76226335
ENST00000560179	-4.32601	1.64455	7.72135	0.00545717	0.124297	down	ETFA	Ensembl	chr15	-	76216434	76226335
ENST00000560179	-4.32601	1.64455	7.72135	0.00545717	0.124297	down	ETFA	Ensembl	chr15	-	76216434	76226335
ENST00000560179	-4.32601	1.64455	7.72135	0.00545717	0.124297	down	ETFA	Ensembl	chr15	-	76216434	76226335
ENST00000560179	-4.32601	1.64455	7.72135	0.00545717	0.124297	down	ETFA	Ensembl	chr15	-	76216434	76226335
ENST00000563895	-4.32532	3.67764	28.8726	7.73005e-08	1.97991e-05	down	ULK4P3	Ensembl	chr15	+	30110301	30127785
ENST00000616397	-4.31882	1.7108	7.81122	0.00519229	0.120694	down	RBM17P2	Ensembl	chr9	-	67211662	67213067
ENST00000396851	-4.31367	1.70979	7.77495	0.00529758	0.122096	down	MSRB1P1	Ensembl	chr19	-	39254915	39255269
ENST00000585888	-4.30206	1.69405	7.65002	0.00567716	0.127155	down	AL121989.1	Ensembl	chr1	-	86932198	86934891
ENST00000585888	-4.30206	1.69405	7.65002	0.00567716	0.127155	down	AL121989.1	Ensembl	chr1	-	86932198	86934891
ENST00000373181	-4.29908	1.59378	7.82697	0.00514723	0.119989	down	MOCS1	Ensembl	chr6	-	39899577	39932432
ENST00000373181	-4.29908	1.59378	7.82697	0.00514723	0.119989	down	MOCS1	Ensembl	chr6	-	39899577	39932432
ENST00000373181	-4.29908	1.59378	7.82697	0.00514723	0.119989	down	MOCS1	Ensembl	chr6	-	39899577	39932432
ENST00000373181	-4.29908	1.59378	7.82697	0.00514723	0.119989	down	MOCS1	Ensembl	chr6	-	39899577	39932432
ENST00000373181	-4.29908	1.59378	7.82697	0.00514723	0.119989	down	MOCS1	Ensembl	chr6	-	39899577	39932432
ENST00000373181	-4.29908	1.59378	7.82697	0.00514723	0.119989	down	MOCS1	Ensembl	chr6	-	39899577	39932432
ENST00000373181	-4.29908	1.59378	7.82697	0.00514723	0.119989	down	MOCS1	Ensembl	chr6	-	39899577	39932432
ENST00000373181	-4.29908	1.59378	7.82697	0.00514723	0.119989	down	MOCS1	Ensembl	chr6	-	39899577	39932432
ENST00000583079	-4.29236	1.68116	7.38239	0.00658657	0.140051	down	MYO15A	Ensembl	chr17	+	18119167	18125566
ENST00000583079	-4.29236	1.68116	7.38239	0.00658657	0.140051	down	MYO15A	Ensembl	chr17	+	18119167	18125566
ENST00000583079	-4.29236	1.68116	7.38239	0.00658657	0.140051	down	MYO15A	Ensembl	chr17	+	18119167	18125566
ENST00000463627	-4.28421	2.35214	9.58556	0.00196113	0.0625497	down	CBWD2	Ensembl	chr2	+	113437816	113441729
ENST00000463627	-4.28421	2.35214	9.58556	0.00196113	0.0625497	down	CBWD2	Ensembl	chr2	+	113437816	113441729
ENST00000463627	-4.28421	2.35214	9.58556	0.00196113	0.0625497	down	CBWD2	Ensembl	chr2	+	113437816	113441729
ENST00000598734	-4.28351	2.07516	6.24472	0.0124564	0.203077	down	MRPS12	Ensembl	chr19	+	38930943	38931861
ENST00000598734	-4.28351	2.07516	6.24472	0.0124564	0.203077	down	MRPS12	Ensembl	chr19	+	38930943	38931861
ENST00000598734	-4.28351	2.07516	6.24472	0.0124564	0.203077	down	MRPS12	Ensembl	chr19	+	38930943	38931861
ENST00000598734	-4.28351	2.07516	6.24472	0.0124564	0.203077	down	MRPS12	Ensembl	chr19	+	38930943	38931861
ENST00000412163	-4.27401	1.58932	7.71459	0.00547762	0.124508	down	AC235097.1	Ensembl	chrX	+	141625863	141626733
ENST00000484092	-4.24985	1.65179	7.32829	0.00678774	0.14249	down	AC092691.1	Ensembl	chr3	-	117672153	117997592
ENST00000624424	-4.24511	2.25943	10.4747	0.00121018	0.0442809	down	AC244517.11	Ensembl	chr5	-	141240740	141242199
ENST00000599671	-4.23784	1.68652	7.43517	0.00639612	0.137582	down	ZNF649	Ensembl	chr19	-	51896109	51897219
ENST00000599671	-4.23784	1.68652	7.43517	0.00639612	0.137582	down	ZNF649	Ensembl	chr19	-	51896109	51897219
ENST00000599671	-4.23784	1.68652	7.43517	0.00639612	0.137582	down	ZNF649	Ensembl	chr19	-	51896109	51897219
ENST00000599671	-4.23784	1.68652	7.43517	0.00639612	0.137582	down	ZNF649	Ensembl	chr19	-	51896109	51897219
ENST00000599671	-4.23784	1.68652	7.43517	0.00639612	0.137582	down	ZNF649	Ensembl	chr19	-	51896109	51897219
ENST00000624533	-4.23585	3.50257	26.7694	2.29237e-07	4.73893e-05	down	AP000873.2	Ensembl	chr11	-	83190905	83193200
ENST00000624533	-4.23585	3.50257	26.7694	2.29237e-07	4.73893e-05	down	AP000873.2	Ensembl	chr11	-	83190905	83193200
ENST00000624533	-4.23585	3.50257	26.7694	2.29237e-07	4.73893e-05	down	AP000873.2	Ensembl	chr11	-	83190905	83193200
ENST00000471403	-4.23454	2.15601	11.5108	0.000691919	0.0293831	down	CDV3P1	Ensembl	chr3	+	96776944	96777683
ENST00000543456	-4.2225	1.57977	7.54761	0.00600897	0.132136	down	ADIPOR2	Ensembl	chr12	+	1760728	1777915
ENST00000418794	-4.21653	1.70065	7.0889	0.00775627	0.153785	down	NCAPH2	Ensembl	chr22	+	50508258	50518058
ENST00000418794	-4.21653	1.70065	7.0889	0.00775627	0.153785	down	NCAPH2	Ensembl	chr22	+	50508258	50518058
ENST00000418794	-4.21653	1.70065	7.0889	0.00775627	0.153785	down	NCAPH2	Ensembl	chr22	+	50508258	50518058
ENST00000418794	-4.21653	1.70065	7.0889	0.00775627	0.153785	down	NCAPH2	Ensembl	chr22	+	50508258	50518058
ENST00000418794	-4.21653	1.70065	7.0889	0.00775627	0.153785	down	NCAPH2	Ensembl	chr22	+	50508258	50518058
ENST00000611714	-4.21012	1.69196	7.45792	0.00631579	0.136814	down	AC108704.1	Ensembl	chr12	+	128826835	128827579
ENST00000480235	-4.19884	1.84164	7.13782	0.00754747	0.15134	down	MPTX1	Ensembl	chr1	+	159276502	159277111
ENST00000450566	-4.19493	1.54331	7.4016	0.00651658	0.139253	down	AC009244.1	Ensembl	chr7	-	129410112	129410370
ENST00000450566	-4.19493	1.54331	7.4016	0.00651658	0.139253	down	AC009244.1	Ensembl	chr7	-	129410112	129410370
ENST00000450566	-4.19493	1.54331	7.4016	0.00651658	0.139253	down	AC009244.1	Ensembl	chr7	-	129410112	129410370
ENST00000450566	-4.19493	1.54331	7.4016	0.00651658	0.139253	down	AC009244.1	Ensembl	chr7	-	129410112	129410370
ENST00000450566	-4.19493	1.54331	7.4016	0.00651658	0.139253	down	AC009244.1	Ensembl	chr7	-	129410112	129410370
ENST00000420272	-4.19282	3.07644	18.8503	1.41388e-05	0.00145717	down	AC131097.3	Ensembl	chr2	-	241809697	241812016
ENST00000420272	-4.19282	3.07644	18.8503	1.41388e-05	0.00145717	down	AC131097.3	Ensembl	chr2	-	241809697	241812016
ENST00000420272	-4.19282	3.07644	18.8503	1.41388e-05	0.00145717	down	AC131097.3	Ensembl	chr2	-	241809697	241812016
ENST00000420272	-4.19282	3.07644	18.8503	1.41388e-05	0.00145717	down	AC131097.3	Ensembl	chr2	-	241809697	241812016
ENST00000420272	-4.19282	3.07644	18.8503	1.41388e-05	0.00145717	down	AC131097.3	Ensembl	chr2	-	241809697	241812016
ENST00000420272	-4.19282	3.07644	18.8503	1.41388e-05	0.00145717	down	AC131097.3	Ensembl	chr2	-	241809697	241812016
ENST00000420272	-4.19282	3.07644	18.8503	1.41388e-05	0.00145717	down	AC131097.3	Ensembl	chr2	-	241809697	241812016
ENST00000420272	-4.19282	3.07644	18.8503	1.41388e-05	0.00145717	down	AC131097.3	Ensembl	chr2	-	241809697	241812016
ENST00000420272	-4.19282	3.07644	18.8503	1.41388e-05	0.00145717	down	AC131097.3	Ensembl	chr2	-	241809697	241812016
ENST00000420272	-4.19282	3.07644	18.8503	1.41388e-05	0.00145717	down	AC131097.3	Ensembl	chr2	-	241809697	241812016
ENST00000420272	-4.19282	3.07644	18.8503	1.41388e-05	0.00145717	down	AC131097.3	Ensembl	chr2	-	241809697	241812016
ENST00000450370	-4.18638	1.62296	7.18038	0.00737051	0.149244	down	RPS26P41	Ensembl	chr10	+	73537802	73538391
ENST00000493545	-4.17585	2.62766	14.2509	0.000159983	0.00973886	down	LINC02024	Ensembl	chr3	-	117678692	117690930
ENST00000528749	-4.17177	1.58952	7.05806	0.00789095	0.155321	down	SETDB1	Ensembl	chr1	+	150962127	150963082
ENST00000528749	-4.17177	1.58952	7.05806	0.00789095	0.155321	down	SETDB1	Ensembl	chr1	+	150962127	150963082
ENST00000528749	-4.17177	1.58952	7.05806	0.00789095	0.155321	down	SETDB1	Ensembl	chr1	+	150962127	150963082
ENST00000485632	-4.17172	1.53922	7.33372	0.00676729	0.142354	down	PLEKHA6	Ensembl	chr1	-	204261337	204262100
ENST00000485632	-4.17172	1.53922	7.33372	0.00676729	0.142354	down	PLEKHA6	Ensembl	chr1	-	204261337	204262100
ENST00000485632	-4.17172	1.53922	7.33372	0.00676729	0.142354	down	PLEKHA6	Ensembl	chr1	-	204261337	204262100
ENST00000566647	-4.17052	2.91286	16.3316	5.31687e-05	0.00422085	down	SCNN1B	Ensembl	chr16	+	23358201	23359379
ENST00000566647	-4.17052	2.91286	16.3316	5.31687e-05	0.00422085	down	SCNN1B	Ensembl	chr16	+	23358201	23359379
ENST00000566647	-4.17052	2.91286	16.3316	5.31687e-05	0.00422085	down	SCNN1B	Ensembl	chr16	+	23358201	23359379
ENST00000566647	-4.17052	2.91286	16.3316	5.31687e-05	0.00422085	down	SCNN1B	Ensembl	chr16	+	23358201	23359379
ENST00000566647	-4.17052	2.91286	16.3316	5.31687e-05	0.00422085	down	SCNN1B	Ensembl	chr16	+	23358201	23359379
ENST00000510764	-4.16588	1.58367	7.27106	0.00700745	0.144884	down	AP002026.1	Ensembl	chr4	+	99267670	99275051
ENST00000422208	-4.16565	2.7603	12.5852	0.000388821	0.0193579	down	BPY2DP	Ensembl	chrY	-	7932996	7937640
ENST00000521850	-4.15998	8.58269	79.2356	5.51274e-19	1.87088e-15	down	C5orf58	Ensembl	chr5	+	170232446	170246228
ENST00000521850	-4.15998	8.58269	79.2356	5.51274e-19	1.87088e-15	down	C5orf58	Ensembl	chr5	+	170232446	170246228
ENST00000521850	-4.15998	8.58269	79.2356	5.51274e-19	1.87088e-15	down	C5orf58	Ensembl	chr5	+	170232446	170246228
ENST00000521850	-4.15998	8.58269	79.2356	5.51274e-19	1.87088e-15	down	C5orf58	Ensembl	chr5	+	170232446	170246228
ENST00000566904	-4.15446	1.5757	7.06755	0.00784926	0.154725	down	AL390718.1	Ensembl	chr1	-	180117139	180123890
ENST00000431648	-4.146	7.44424	91.3514	1.20293e-21	6.99846e-18	down	ANKRD20A5P	Ensembl	chr18	+	14179394	14244811
ENST00000454044	-4.13051	3.9327	33.5221	7.04599e-09	2.65692e-06	down	ANKRD26P3	Ensembl	chr13	-	19290592	19344825
ENST00000479372	-4.12664	5.1564	59.1827	1.4369e-14	1.95059e-11	down	TARS2	Ensembl	chr1	+	150487441	150488632
ENST00000479372	-4.12664	5.1564	59.1827	1.4369e-14	1.95059e-11	down	TARS2	Ensembl	chr1	+	150487441	150488632
ENST00000479372	-4.12664	5.1564	59.1827	1.4369e-14	1.95059e-11	down	TARS2	Ensembl	chr1	+	150487441	150488632
ENST00000479372	-4.12664	5.1564	59.1827	1.4369e-14	1.95059e-11	down	TARS2	Ensembl	chr1	+	150487441	150488632
ENST00000547093	-4.12514	2.14466	10.3991	0.00126078	0.0456808	down	AL163973.3	Ensembl	chr14	-	31553357	31558498
ENST00000424862	-4.12334	1.65281	6.56772	0.0103845	0.183232	down	AL139415.1	Ensembl	chr1	-	8907392	8907744
ENST00000611785	-4.11733	4.01135	32.2663	1.34426e-08	4.58418e-06	down	AL589182.1	Ensembl	chr14	+	19024089	19055446
ENST00000580200	-4.11705	5.30411	59.2625	1.37983e-14	1.9377e-11	down	ANKRD20A5P	Ensembl	chr18	+	14244624	14252140
ENST00000525564	-4.11538	1.70061	6.27358	0.0122551	0.201246	down	AC021820.1	Ensembl	chr11	-	40083709	40084517
ENST00000473818	-4.10969	1.66425	6.56002	0.0104295	0.183652	down	SNRPD2P2	Ensembl	chr1	-	231475955	231476288
ENST00000484300	-4.08937	3.09758	19.0421	1.27864e-05	0.00135959	down	GCOM1	Ensembl	chr15	+	57680697	57714745
ENST00000484300	-4.08937	3.09758	19.0421	1.27864e-05	0.00135959	down	GCOM1	Ensembl	chr15	+	57680697	57714745
ENST00000484300	-4.08937	3.09758	19.0421	1.27864e-05	0.00135959	down	GCOM1	Ensembl	chr15	+	57680697	57714745
ENST00000484300	-4.08937	3.09758	19.0421	1.27864e-05	0.00135959	down	GCOM1	Ensembl	chr15	+	57680697	57714745
ENST00000484300	-4.08937	3.09758	19.0421	1.27864e-05	0.00135959	down	GCOM1	Ensembl	chr15	+	57680697	57714745
ENST00000484300	-4.08937	3.09758	19.0421	1.27864e-05	0.00135959	down	GCOM1	Ensembl	chr15	+	57680697	57714745
ENST00000484300	-4.08937	3.09758	19.0421	1.27864e-05	0.00135959	down	GCOM1	Ensembl	chr15	+	57680697	57714745
ENST00000484300	-4.08937	3.09758	19.0421	1.27864e-05	0.00135959	down	GCOM1	Ensembl	chr15	+	57680697	57714745
ENST00000484300	-4.08937	3.09758	19.0421	1.27864e-05	0.00135959	down	GCOM1	Ensembl	chr15	+	57680697	57714745
ENST00000484300	-4.08937	3.09758	19.0421	1.27864e-05	0.00135959	down	GCOM1	Ensembl	chr15	+	57680697	57714745
ENST00000473767	-4.08906	1.54976	6.70323	0.00962381	0.17622	down	ROBO2	Ensembl	chr3	+	77040729	77647116
ENST00000473767	-4.08906	1.54976	6.70323	0.00962381	0.17622	down	ROBO2	Ensembl	chr3	+	77040729	77647116
ENST00000473767	-4.08906	1.54976	6.70323	0.00962381	0.17622	down	ROBO2	Ensembl	chr3	+	77040729	77647116
ENST00000473767	-4.08906	1.54976	6.70323	0.00962381	0.17622	down	ROBO2	Ensembl	chr3	+	77040729	77647116
ENST00000473767	-4.08906	1.54976	6.70323	0.00962381	0.17622	down	ROBO2	Ensembl	chr3	+	77040729	77647116
ENST00000473767	-4.08906	1.54976	6.70323	0.00962381	0.17622	down	ROBO2	Ensembl	chr3	+	77040729	77647116
ENST00000473767	-4.08906	1.54976	6.70323	0.00962381	0.17622	down	ROBO2	Ensembl	chr3	+	77040729	77647116
ENST00000473767	-4.08906	1.54976	6.70323	0.00962381	0.17622	down	ROBO2	Ensembl	chr3	+	77040729	77647116
ENST00000473767	-4.08906	1.54976	6.70323	0.00962381	0.17622	down	ROBO2	Ensembl	chr3	+	77040729	77647116
ENST00000548595	-4.08082	1.53848	6.72194	0.00952341	0.175098	down	AC034102.4	Ensembl	chr12	-	56104613	56113905
ENST00000548595	-4.08082	1.53848	6.72194	0.00952341	0.175098	down	AC034102.4	Ensembl	chr12	-	56104613	56113905
ENST00000548595	-4.08082	1.53848	6.72194	0.00952341	0.175098	down	AC034102.4	Ensembl	chr12	-	56104613	56113905
ENST00000548595	-4.08082	1.53848	6.72194	0.00952341	0.175098	down	AC034102.4	Ensembl	chr12	-	56104613	56113905
ENST00000548595	-4.08082	1.53848	6.72194	0.00952341	0.175098	down	AC034102.4	Ensembl	chr12	-	56104613	56113905
ENST00000595926	-4.07166	1.61016	6.42699	0.0112399	0.191454	down	BRD4	Ensembl	chr19	-	15253750	15255366
ENST00000595926	-4.07166	1.61016	6.42699	0.0112399	0.191454	down	BRD4	Ensembl	chr19	-	15253750	15255366
ENST00000595926	-4.07166	1.61016	6.42699	0.0112399	0.191454	down	BRD4	Ensembl	chr19	-	15253750	15255366
ENST00000551714	-4.06077	1.8929	6.09745	0.0135377	0.214356	down	AC090502.4	Ensembl	chr12	+	74170444	74171830
ENST00000496458	-4.0547	2.65788	14.2966	0.000156146	0.0096058	down	SF3B1	Ensembl	chr2	-	197397953	197398772
ENST00000496458	-4.0547	2.65788	14.2966	0.000156146	0.0096058	down	SF3B1	Ensembl	chr2	-	197397953	197398772
ENST00000306731	-4.04781	4.9112	12.3706	0.000436146	0.020823	down	LINC01620	Ensembl	chr20	-	44451983	44465328
ENST00000505625	-4.04596	2.58384	14.2758	0.000157883	0.00965435	down	MATR3	Ensembl	chr5	+	139310042	139330437
ENST00000505625	-4.04596	2.58384	14.2758	0.000157883	0.00965435	down	MATR3	Ensembl	chr5	+	139310042	139330437
ENST00000505625	-4.04596	2.58384	14.2758	0.000157883	0.00965435	down	MATR3	Ensembl	chr5	+	139310042	139330437
ENST00000505625	-4.04596	2.58384	14.2758	0.000157883	0.00965435	down	MATR3	Ensembl	chr5	+	139310042	139330437
ENST00000505625	-4.04596	2.58384	14.2758	0.000157883	0.00965435	down	MATR3	Ensembl	chr5	+	139310042	139330437
ENST00000505625	-4.04596	2.58384	14.2758	0.000157883	0.00965435	down	MATR3	Ensembl	chr5	+	139310042	139330437
ENST00000505625	-4.04596	2.58384	14.2758	0.000157883	0.00965435	down	MATR3	Ensembl	chr5	+	139310042	139330437
ENST00000505625	-4.04596	2.58384	14.2758	0.000157883	0.00965435	down	MATR3	Ensembl	chr5	+	139310042	139330437
ENST00000505625	-4.04596	2.58384	14.2758	0.000157883	0.00965435	down	MATR3	Ensembl	chr5	+	139310042	139330437
ENST00000505625	-4.04596	2.58384	14.2758	0.000157883	0.00965435	down	MATR3	Ensembl	chr5	+	139310042	139330437
ENST00000505625	-4.04596	2.58384	14.2758	0.000157883	0.00965435	down	MATR3	Ensembl	chr5	+	139310042	139330437
ENST00000505625	-4.04596	2.58384	14.2758	0.000157883	0.00965435	down	MATR3	Ensembl	chr5	+	139310042	139330437
ENST00000505625	-4.04596	2.58384	14.2758	0.000157883	0.00965435	down	MATR3	Ensembl	chr5	+	139310042	139330437
ENST00000505625	-4.04596	2.58384	14.2758	0.000157883	0.00965435	down	MATR3	Ensembl	chr5	+	139310042	139330437
ENST00000505625	-4.04596	2.58384	14.2758	0.000157883	0.00965435	down	MATR3	Ensembl	chr5	+	139310042	139330437
ENST00000505625	-4.04596	2.58384	14.2758	0.000157883	0.00965435	down	MATR3	Ensembl	chr5	+	139310042	139330437
ENST00000505625	-4.04596	2.58384	14.2758	0.000157883	0.00965435	down	MATR3	Ensembl	chr5	+	139310042	139330437
ENST00000505625	-4.04596	2.58384	14.2758	0.000157883	0.00965435	down	MATR3	Ensembl	chr5	+	139310042	139330437
ENST00000505625	-4.04596	2.58384	14.2758	0.000157883	0.00965435	down	MATR3	Ensembl	chr5	+	139310042	139330437
ENST00000505625	-4.04596	2.58384	14.2758	0.000157883	0.00965435	down	MATR3	Ensembl	chr5	+	139310042	139330437
ENST00000505625	-4.04596	2.58384	14.2758	0.000157883	0.00965435	down	MATR3	Ensembl	chr5	+	139310042	139330437
ENST00000510499	-4.04167	2.65278	13.5452	0.000232885	0.0131725	down	TMED9	Ensembl	chr5	+	177593221	177595386
ENST00000417918	-4.03935	2.21561	10.0484	0.00152481	0.0525808	down	OACYLP	Ensembl	chr18	+	58996733	59069338
ENST00000490446	-4.03419	2.48609	10.0966	0.0014854	0.0516307	down	CBWD2	Ensembl	chr2	+	113443761	113445540
ENST00000490446	-4.03419	2.48609	10.0966	0.0014854	0.0516307	down	CBWD2	Ensembl	chr2	+	113443761	113445540
ENST00000490446	-4.03419	2.48609	10.0966	0.0014854	0.0516307	down	CBWD2	Ensembl	chr2	+	113443761	113445540
ENST00000646457	-4.0308	1.6511	6.70095	0.00963617	0.17622	down	AL365394.1	Ensembl	chr13	+	76833838	76846594
ENST00000496479	-4.03053	1.50678	6.61253	0.0101264	0.180796	down	LRRFIP2	Ensembl	chr3	-	37053686	37068763
ENST00000496479	-4.03053	1.50678	6.61253	0.0101264	0.180796	down	LRRFIP2	Ensembl	chr3	-	37053686	37068763
ENST00000496479	-4.03053	1.50678	6.61253	0.0101264	0.180796	down	LRRFIP2	Ensembl	chr3	-	37053686	37068763
ENST00000496479	-4.03053	1.50678	6.61253	0.0101264	0.180796	down	LRRFIP2	Ensembl	chr3	-	37053686	37068763
ENST00000496479	-4.03053	1.50678	6.61253	0.0101264	0.180796	down	LRRFIP2	Ensembl	chr3	-	37053686	37068763
ENST00000496479	-4.03053	1.50678	6.61253	0.0101264	0.180796	down	LRRFIP2	Ensembl	chr3	-	37053686	37068763
ENST00000529161	-4.02967	1.6684	6.00208	0.014289	0.22118	down	EHF	Ensembl	chr11	+	34642176	34646668
ENST00000529161	-4.02967	1.6684	6.00208	0.014289	0.22118	down	EHF	Ensembl	chr11	+	34642176	34646668
ENST00000529161	-4.02967	1.6684	6.00208	0.014289	0.22118	down	EHF	Ensembl	chr11	+	34642176	34646668
ENST00000529161	-4.02967	1.6684	6.00208	0.014289	0.22118	down	EHF	Ensembl	chr11	+	34642176	34646668
ENST00000529161	-4.02967	1.6684	6.00208	0.014289	0.22118	down	EHF	Ensembl	chr11	+	34642176	34646668
ENST00000529161	-4.02967	1.6684	6.00208	0.014289	0.22118	down	EHF	Ensembl	chr11	+	34642176	34646668
ENST00000529161	-4.02967	1.6684	6.00208	0.014289	0.22118	down	EHF	Ensembl	chr11	+	34642176	34646668
ENST00000529161	-4.02967	1.6684	6.00208	0.014289	0.22118	down	EHF	Ensembl	chr11	+	34642176	34646668
ENST00000529161	-4.02967	1.6684	6.00208	0.014289	0.22118	down	EHF	Ensembl	chr11	+	34642176	34646668
ENST00000529161	-4.02967	1.6684	6.00208	0.014289	0.22118	down	EHF	Ensembl	chr11	+	34642176	34646668
ENST00000587641	-4.02231	2.84315	17.0917	3.56177e-05	0.00309638	down	TJP3	Ensembl	chr19	+	3749613	3750810
ENST00000587641	-4.02231	2.84315	17.0917	3.56177e-05	0.00309638	down	TJP3	Ensembl	chr19	+	3749613	3750810
ENST00000587641	-4.02231	2.84315	17.0917	3.56177e-05	0.00309638	down	TJP3	Ensembl	chr19	+	3749613	3750810
ENST00000587641	-4.02231	2.84315	17.0917	3.56177e-05	0.00309638	down	TJP3	Ensembl	chr19	+	3749613	3750810
ENST00000460333	-4.01893	1.48685	6.6201	0.0100834	0.180425	down	VPS13D	Ensembl	chr1	+	12299280	12373848
ENST00000460333	-4.01893	1.48685	6.6201	0.0100834	0.180425	down	VPS13D	Ensembl	chr1	+	12299280	12373848
ENST00000460333	-4.01893	1.48685	6.6201	0.0100834	0.180425	down	VPS13D	Ensembl	chr1	+	12299280	12373848
ENST00000552901	-4.00815	5.24683	56.8605	4.67846e-14	5.95408e-11	down	RARG	Ensembl	chr12	-	53231167	53232586
ENST00000552901	-4.00815	5.24683	56.8605	4.67846e-14	5.95408e-11	down	RARG	Ensembl	chr12	-	53231167	53232586
ENST00000552901	-4.00815	5.24683	56.8605	4.67846e-14	5.95408e-11	down	RARG	Ensembl	chr12	-	53231167	53232586
ENST00000552901	-4.00815	5.24683	56.8605	4.67846e-14	5.95408e-11	down	RARG	Ensembl	chr12	-	53231167	53232586
ENST00000552901	-4.00815	5.24683	56.8605	4.67846e-14	5.95408e-11	down	RARG	Ensembl	chr12	-	53231167	53232586
ENST00000426109	-4.00749	2.08314	9.23985	0.00236804	0.070188	down	AC069213.1	Ensembl	chr3	+	195544047	195546661
ENST00000426109	-4.00749	2.08314	9.23985	0.00236804	0.070188	down	AC069213.1	Ensembl	chr3	+	195544047	195546661
ENST00000625133	-4.00173	1.61734	6.14761	0.013159	0.210652	down	PCDHB19P	Ensembl	chr5	+	141240120	141243034
ENST00000585292	-4.00029	1.64583	6.31223	0.0119908	0.198532	down	RN7SL622P	Ensembl	chr17	+	67977697	67977972
ENST00000585292	-4.00029	1.64583	6.31223	0.0119908	0.198532	down	RN7SL622P	Ensembl	chr17	+	67977697	67977972
ENST00000585292	-4.00029	1.64583	6.31223	0.0119908	0.198532	down	RN7SL622P	Ensembl	chr17	+	67977697	67977972
ENST00000585292	-4.00029	1.64583	6.31223	0.0119908	0.198532	down	RN7SL622P	Ensembl	chr17	+	67977697	67977972
ENST00000585292	-4.00029	1.64583	6.31223	0.0119908	0.198532	down	RN7SL622P	Ensembl	chr17	+	67977697	67977972
ENST00000585292	-4.00029	1.64583	6.31223	0.0119908	0.198532	down	RN7SL622P	Ensembl	chr17	+	67977697	67977972
ENST00000585292	-4.00029	1.64583	6.31223	0.0119908	0.198532	down	RN7SL622P	Ensembl	chr17	+	67977697	67977972
ENST00000585292	-4.00029	1.64583	6.31223	0.0119908	0.198532	down	RN7SL622P	Ensembl	chr17	+	67977697	67977972
ENST00000536931	-4.00019	3.71448	27.8016	1.34418e-07	3.04121e-05	down	AC087242.1	Ensembl	chr12	+	18714794	18737878
ENST00000536931	-4.00019	3.71448	27.8016	1.34418e-07	3.04121e-05	down	AC087242.1	Ensembl	chr12	+	18714794	18737878
ENST00000536931	-4.00019	3.71448	27.8016	1.34418e-07	3.04121e-05	down	AC087242.1	Ensembl	chr12	+	18714794	18737878
ENST00000536931	-4.00019	3.71448	27.8016	1.34418e-07	3.04121e-05	down	AC087242.1	Ensembl	chr12	+	18714794	18737878
ENST00000536931	-4.00019	3.71448	27.8016	1.34418e-07	3.04121e-05	down	AC087242.1	Ensembl	chr12	+	18714794	18737878
ENST00000593581	-3.99563	1.55487	6.32166	0.0119272	0.198316	down	RAB11B-AS1	Ensembl	chr19	-	8374378	8390685
ENST00000593581	-3.99563	1.55487	6.32166	0.0119272	0.198316	down	RAB11B-AS1	Ensembl	chr19	-	8374378	8390685
ENST00000593581	-3.99563	1.55487	6.32166	0.0119272	0.198316	down	RAB11B-AS1	Ensembl	chr19	-	8374378	8390685
ENST00000593581	-3.99563	1.55487	6.32166	0.0119272	0.198316	down	RAB11B-AS1	Ensembl	chr19	-	8374378	8390685
ENST00000528023	-3.99036	2.77573	16.5294	4.79017e-05	0.00392437	down	FAM92A1P1	Ensembl	chr15	+	41163161	41164374
ENST00000495372	-3.98787	1.57747	6.21012	0.0127022	0.206177	down	STK25	Ensembl	chr2	-	241501356	241508583
ENST00000495372	-3.98787	1.57747	6.21012	0.0127022	0.206177	down	STK25	Ensembl	chr2	-	241501356	241508583
ENST00000495372	-3.98787	1.57747	6.21012	0.0127022	0.206177	down	STK25	Ensembl	chr2	-	241501356	241508583
ENST00000495372	-3.98787	1.57747	6.21012	0.0127022	0.206177	down	STK25	Ensembl	chr2	-	241501356	241508583
ENST00000495372	-3.98787	1.57747	6.21012	0.0127022	0.206177	down	STK25	Ensembl	chr2	-	241501356	241508583
ENST00000495372	-3.98787	1.57747	6.21012	0.0127022	0.206177	down	STK25	Ensembl	chr2	-	241501356	241508583
ENST00000495372	-3.98787	1.57747	6.21012	0.0127022	0.206177	down	STK25	Ensembl	chr2	-	241501356	241508583
ENST00000495372	-3.98787	1.57747	6.21012	0.0127022	0.206177	down	STK25	Ensembl	chr2	-	241501356	241508583
ENST00000495372	-3.98787	1.57747	6.21012	0.0127022	0.206177	down	STK25	Ensembl	chr2	-	241501356	241508583
ENST00000495372	-3.98787	1.57747	6.21012	0.0127022	0.206177	down	STK25	Ensembl	chr2	-	241501356	241508583
ENST00000495372	-3.98787	1.57747	6.21012	0.0127022	0.206177	down	STK25	Ensembl	chr2	-	241501356	241508583
ENST00000495372	-3.98787	1.57747	6.21012	0.0127022	0.206177	down	STK25	Ensembl	chr2	-	241501356	241508583
ENST00000495372	-3.98787	1.57747	6.21012	0.0127022	0.206177	down	STK25	Ensembl	chr2	-	241501356	241508583
ENST00000495372	-3.98787	1.57747	6.21012	0.0127022	0.206177	down	STK25	Ensembl	chr2	-	241501356	241508583
ENST00000495372	-3.98787	1.57747	6.21012	0.0127022	0.206177	down	STK25	Ensembl	chr2	-	241501356	241508583
ENST00000495372	-3.98787	1.57747	6.21012	0.0127022	0.206177	down	STK25	Ensembl	chr2	-	241501356	241508583
ENST00000495372	-3.98787	1.57747	6.21012	0.0127022	0.206177	down	STK25	Ensembl	chr2	-	241501356	241508583
ENST00000495372	-3.98787	1.57747	6.21012	0.0127022	0.206177	down	STK25	Ensembl	chr2	-	241501356	241508583
ENST00000457229	-3.98784	1.68835	6.55497	0.0104591	0.183928	down	AC004129.2	Ensembl	chr7	+	25185622	25188724
ENST00000596032	-3.98149	6.30533	78.6365	7.46565e-19	2.33876e-15	down	ITGB1P1	Ensembl	chr19	-	14621633	14622242
ENST00000596032	-3.98149	6.30533	78.6365	7.46565e-19	2.33876e-15	down	ITGB1P1	Ensembl	chr19	-	14621633	14622242
ENST00000596032	-3.98149	6.30533	78.6365	7.46565e-19	2.33876e-15	down	ITGB1P1	Ensembl	chr19	-	14621633	14622242
ENST00000596032	-3.98149	6.30533	78.6365	7.46565e-19	2.33876e-15	down	ITGB1P1	Ensembl	chr19	-	14621633	14622242
ENST00000599873	-3.97657	9.31053	101.554	6.95485e-24	9.44121e-20	down	SIGLEC29P	Ensembl	chr19	-	51563796	51564910
ENST00000602322	-3.97472	4.34918	38.5965	5.21118e-10	3.07573e-07	down	PCF11-AS1	Ensembl	chr11	-	83185520	83187036
ENST00000524063	-3.97452	2.00446	8.79288	0.00302408	0.0824888	down	HTR4	Ensembl	chr5	-	148482855	148654527
ENST00000524063	-3.97452	2.00446	8.79288	0.00302408	0.0824888	down	HTR4	Ensembl	chr5	-	148482855	148654527
ENST00000524063	-3.97452	2.00446	8.79288	0.00302408	0.0824888	down	HTR4	Ensembl	chr5	-	148482855	148654527
ENST00000524063	-3.97452	2.00446	8.79288	0.00302408	0.0824888	down	HTR4	Ensembl	chr5	-	148482855	148654527
ENST00000524063	-3.97452	2.00446	8.79288	0.00302408	0.0824888	down	HTR4	Ensembl	chr5	-	148482855	148654527
ENST00000524063	-3.97452	2.00446	8.79288	0.00302408	0.0824888	down	HTR4	Ensembl	chr5	-	148482855	148654527
ENST00000524063	-3.97452	2.00446	8.79288	0.00302408	0.0824888	down	HTR4	Ensembl	chr5	-	148482855	148654527
ENST00000524063	-3.97452	2.00446	8.79288	0.00302408	0.0824888	down	HTR4	Ensembl	chr5	-	148482855	148654527
ENST00000524063	-3.97452	2.00446	8.79288	0.00302408	0.0824888	down	HTR4	Ensembl	chr5	-	148482855	148654527
ENST00000428647	-3.965	1.63035	6.08365	0.0136439	0.215284	down	LINC01873	Ensembl	chr2	+	66383305	66392450
ENST00000439846	-3.96394	1.56837	6.10935	0.0134469	0.213416	down	HSPA8P18	Ensembl	chr3	-	19940268	19943310
ENST00000621457	-3.95985	5.24047	52.5467	4.20136e-13	4.62433e-10	down	NAPGP2	Ensembl	chr6	-	30961402	30962396
ENST00000581935	-3.9423	7.27966	87.1979	9.81883e-21	4.44302e-17	down	ANKRD20A5P	Ensembl	chr18	+	14179096	14185401
ENST00000565631	-3.94161	2.83489	15.7274	7.31566e-05	0.00532809	down	ATP2C2	Ensembl	chr16	+	84404426	84464000
ENST00000565631	-3.94161	2.83489	15.7274	7.31566e-05	0.00532809	down	ATP2C2	Ensembl	chr16	+	84404426	84464000
ENST00000603085	-3.9383	1.57169	5.95595	0.0146677	0.224915	down	AL512430.4	Ensembl	chr6	+	110598092	110598705
ENST00000607860	-3.93422	7.06907	84.4183	4.00417e-20	1.6307e-16	down	RNF219-AS1	Ensembl	chr13	+	78054867	78605378
ENST00000533143	-3.93152	2.87522	15.5326	8.10936e-05	0.00574354	down	C11orf80	Ensembl	chr11	+	66815707	66828407
ENST00000533143	-3.93152	2.87522	15.5326	8.10936e-05	0.00574354	down	C11orf80	Ensembl	chr11	+	66815707	66828407
ENST00000533143	-3.93152	2.87522	15.5326	8.10936e-05	0.00574354	down	C11orf80	Ensembl	chr11	+	66815707	66828407
ENST00000533143	-3.93152	2.87522	15.5326	8.10936e-05	0.00574354	down	C11orf80	Ensembl	chr11	+	66815707	66828407
ENST00000533143	-3.93152	2.87522	15.5326	8.10936e-05	0.00574354	down	C11orf80	Ensembl	chr11	+	66815707	66828407
ENST00000533143	-3.93152	2.87522	15.5326	8.10936e-05	0.00574354	down	C11orf80	Ensembl	chr11	+	66815707	66828407
ENST00000533143	-3.93152	2.87522	15.5326	8.10936e-05	0.00574354	down	C11orf80	Ensembl	chr11	+	66815707	66828407
ENST00000533143	-3.93152	2.87522	15.5326	8.10936e-05	0.00574354	down	C11orf80	Ensembl	chr11	+	66815707	66828407
ENST00000500779	-3.92944	1.59844	5.96718	0.0145746	0.223896	down	STARD4-AS1	Ensembl	chr5	+	111512225	111739726
ENST00000500779	-3.92944	1.59844	5.96718	0.0145746	0.223896	down	STARD4-AS1	Ensembl	chr5	+	111512225	111739726
ENST00000500779	-3.92944	1.59844	5.96718	0.0145746	0.223896	down	STARD4-AS1	Ensembl	chr5	+	111512225	111739726
ENST00000500779	-3.92944	1.59844	5.96718	0.0145746	0.223896	down	STARD4-AS1	Ensembl	chr5	+	111512225	111739726
ENST00000500779	-3.92944	1.59844	5.96718	0.0145746	0.223896	down	STARD4-AS1	Ensembl	chr5	+	111512225	111739726
ENST00000500779	-3.92944	1.59844	5.96718	0.0145746	0.223896	down	STARD4-AS1	Ensembl	chr5	+	111512225	111739726
ENST00000500779	-3.92944	1.59844	5.96718	0.0145746	0.223896	down	STARD4-AS1	Ensembl	chr5	+	111512225	111739726
ENST00000500779	-3.92944	1.59844	5.96718	0.0145746	0.223896	down	STARD4-AS1	Ensembl	chr5	+	111512225	111739726
ENST00000500779	-3.92944	1.59844	5.96718	0.0145746	0.223896	down	STARD4-AS1	Ensembl	chr5	+	111512225	111739726
ENST00000500779	-3.92944	1.59844	5.96718	0.0145746	0.223896	down	STARD4-AS1	Ensembl	chr5	+	111512225	111739726
ENST00000500779	-3.92944	1.59844	5.96718	0.0145746	0.223896	down	STARD4-AS1	Ensembl	chr5	+	111512225	111739726
ENST00000500779	-3.92944	1.59844	5.96718	0.0145746	0.223896	down	STARD4-AS1	Ensembl	chr5	+	111512225	111739726
ENST00000500779	-3.92944	1.59844	5.96718	0.0145746	0.223896	down	STARD4-AS1	Ensembl	chr5	+	111512225	111739726
ENST00000500779	-3.92944	1.59844	5.96718	0.0145746	0.223896	down	STARD4-AS1	Ensembl	chr5	+	111512225	111739726
ENST00000500779	-3.92944	1.59844	5.96718	0.0145746	0.223896	down	STARD4-AS1	Ensembl	chr5	+	111512225	111739726
ENST00000500779	-3.92944	1.59844	5.96718	0.0145746	0.223896	down	STARD4-AS1	Ensembl	chr5	+	111512225	111739726
ENST00000500779	-3.92944	1.59844	5.96718	0.0145746	0.223896	down	STARD4-AS1	Ensembl	chr5	+	111512225	111739726
ENST00000500779	-3.92944	1.59844	5.96718	0.0145746	0.223896	down	STARD4-AS1	Ensembl	chr5	+	111512225	111739726
ENST00000500779	-3.92944	1.59844	5.96718	0.0145746	0.223896	down	STARD4-AS1	Ensembl	chr5	+	111512225	111739726
ENST00000500779	-3.92944	1.59844	5.96718	0.0145746	0.223896	down	STARD4-AS1	Ensembl	chr5	+	111512225	111739726
ENST00000500779	-3.92944	1.59844	5.96718	0.0145746	0.223896	down	STARD4-AS1	Ensembl	chr5	+	111512225	111739726
ENST00000500779	-3.92944	1.59844	5.96718	0.0145746	0.223896	down	STARD4-AS1	Ensembl	chr5	+	111512225	111739726
ENST00000645995	-3.92874	2.09248	8.66263	0.00324802	0.0867951	down	LINC01934	Ensembl	chr2	+	181086075	181123980
ENST00000488317	-3.92508	2.79866	14.9757	0.000108903	0.00717025	down	SRRM1	Ensembl	chr1	+	24655053	24660975
ENST00000488317	-3.92508	2.79866	14.9757	0.000108903	0.00717025	down	SRRM1	Ensembl	chr1	+	24655053	24660975
ENST00000488317	-3.92508	2.79866	14.9757	0.000108903	0.00717025	down	SRRM1	Ensembl	chr1	+	24655053	24660975
ENST00000488317	-3.92508	2.79866	14.9757	0.000108903	0.00717025	down	SRRM1	Ensembl	chr1	+	24655053	24660975
ENST00000636583	-3.92302	1.51596	6.05112	0.0138975	0.217435	down	RYR3	Ensembl	chr15	+	33646288	33649095
ENST00000636583	-3.92302	1.51596	6.05112	0.0138975	0.217435	down	RYR3	Ensembl	chr15	+	33646288	33649095
ENST00000636583	-3.92302	1.51596	6.05112	0.0138975	0.217435	down	RYR3	Ensembl	chr15	+	33646288	33649095
ENST00000636583	-3.92302	1.51596	6.05112	0.0138975	0.217435	down	RYR3	Ensembl	chr15	+	33646288	33649095
ENST00000636583	-3.92302	1.51596	6.05112	0.0138975	0.217435	down	RYR3	Ensembl	chr15	+	33646288	33649095
ENST00000424933	-3.92176	2.64815	11.081	0.000872171	0.0348911	down	FRGCA	Ensembl	chr21	-	43140522	43141092
ENST00000635873	-3.91507	2.79339	13.964	0.000186341	0.0110462	down	SASH1	Ensembl	chr6	+	148513881	148519714
ENST00000635873	-3.91507	2.79339	13.964	0.000186341	0.0110462	down	SASH1	Ensembl	chr6	+	148513881	148519714
ENST00000635873	-3.91507	2.79339	13.964	0.000186341	0.0110462	down	SASH1	Ensembl	chr6	+	148513881	148519714
ENST00000504255	-3.9081	2.66782	15.1323	0.000100235	0.00675837	down	GPR78	Ensembl	chr4	+	8582790	8587750
ENST00000588101	-3.90482	1.49487	6.02824	0.0140787	0.218922	down	CELF5	Ensembl	chr19	+	3282256	3286791
ENST00000588101	-3.90482	1.49487	6.02824	0.0140787	0.218922	down	CELF5	Ensembl	chr19	+	3282256	3286791
ENST00000392688	-3.8957	3.45813	24.7486	6.53167e-07	0.0001177	down	FLG-AS1	Ensembl	chr1	+	152313458	152365575
ENST00000392688	-3.8957	3.45813	24.7486	6.53167e-07	0.0001177	down	FLG-AS1	Ensembl	chr1	+	152313458	152365575
ENST00000635574	-3.88945	1.64288	5.89184	0.0152112	0.229456	down	BX322534.1	Ensembl	chr10	-	133778257	133778498
ENST00000558517	-3.88945	1.64288	5.89184	0.0152112	0.229456	down	RBM17P4	Ensembl	chr15	-	35298248	35299440
ENST00000561942	-3.88332	2.31442	10.1087	0.00147567	0.0514528	down	GLG1	Ensembl	chr16	-	74453188	74458294
ENST00000561942	-3.88332	2.31442	10.1087	0.00147567	0.0514528	down	GLG1	Ensembl	chr16	-	74453188	74458294
ENST00000561942	-3.88332	2.31442	10.1087	0.00147567	0.0514528	down	GLG1	Ensembl	chr16	-	74453188	74458294
ENST00000590745	-3.87837	2.67886	10.4403	0.00123292	0.0449918	down	CYP4F8	Ensembl	chr19	+	15627172	15630638
ENST00000590745	-3.87837	2.67886	10.4403	0.00123292	0.0449918	down	CYP4F8	Ensembl	chr19	+	15627172	15630638
ENST00000422539	-3.87406	1.63769	5.57016	0.018269	0.25762	down	AC006065.1	Ensembl	chr12	-	126510909	126511711
ENST00000609787	-3.86749	1.51599	5.87898	0.0153227	0.23069	down	AC006238.1	Ensembl	chr18	-	9912315	9912849
ENST00000498051	-3.86747	2.01163	7.96444	0.00477053	0.114282	down	COL14A1	Ensembl	chr8	+	120059779	120232090
ENST00000498051	-3.86747	2.01163	7.96444	0.00477053	0.114282	down	COL14A1	Ensembl	chr8	+	120059779	120232090
ENST00000498051	-3.86747	2.01163	7.96444	0.00477053	0.114282	down	COL14A1	Ensembl	chr8	+	120059779	120232090
ENST00000498051	-3.86747	2.01163	7.96444	0.00477053	0.114282	down	COL14A1	Ensembl	chr8	+	120059779	120232090
ENST00000498051	-3.86747	2.01163	7.96444	0.00477053	0.114282	down	COL14A1	Ensembl	chr8	+	120059779	120232090
ENST00000626198	-3.85915	2.54475	11.6806	0.000631541	0.0275665	down	LINC01144	Ensembl	chr1	+	45303909	45305619
ENST00000639196	-3.85875	1.71153	5.63672	0.0175881	0.251944	down	ZNF883	Ensembl	chr9	-	112973149	113012195
ENST00000367469	-3.85458	3.1096	17.8619	2.37535e-05	0.00221364	down	SASH1	Ensembl	chr6	+	148272303	148440694
ENST00000522469	-3.85041	1.8965	5.24858	0.0219647	0.286979	down	RBM22	Ensembl	chr5	-	150695323	150701046
ENST00000522469	-3.85041	1.8965	5.24858	0.0219647	0.286979	down	RBM22	Ensembl	chr5	-	150695323	150701046
ENST00000522469	-3.85041	1.8965	5.24858	0.0219647	0.286979	down	RBM22	Ensembl	chr5	-	150695323	150701046
ENST00000522469	-3.85041	1.8965	5.24858	0.0219647	0.286979	down	RBM22	Ensembl	chr5	-	150695323	150701046
ENST00000414800	-3.84403	1.63574	5.51262	0.0188797	0.261968	down	AC009237.9	Ensembl	chr2	-	95641633	95641980
ENST00000573120	-3.84008	1.50659	5.61939	0.0177629	0.253555	down	DNAJA3	Ensembl	chr16	+	4426047	4437625
ENST00000573120	-3.84008	1.50659	5.61939	0.0177629	0.253555	down	DNAJA3	Ensembl	chr16	+	4426047	4437625
ENST00000573120	-3.84008	1.50659	5.61939	0.0177629	0.253555	down	DNAJA3	Ensembl	chr16	+	4426047	4437625
ENST00000573120	-3.84008	1.50659	5.61939	0.0177629	0.253555	down	DNAJA3	Ensembl	chr16	+	4426047	4437625
ENST00000447009	-3.83631	1.62331	5.44088	0.0196708	0.26896	down	APTR	Ensembl	chr7	-	77684784	77696253
ENST00000447009	-3.83631	1.62331	5.44088	0.0196708	0.26896	down	APTR	Ensembl	chr7	-	77684784	77696253
ENST00000464428	-3.8337	2.73568	13.532	0.000234525	0.0132469	down	CRYZL2P-SEC16B	Ensembl	chr1	-	177928790	178038007
ENST00000464428	-3.8337	2.73568	13.532	0.000234525	0.0132469	down	CRYZL2P-SEC16B	Ensembl	chr1	-	177928790	178038007
ENST00000464428	-3.8337	2.73568	13.532	0.000234525	0.0132469	down	CRYZL2P-SEC16B	Ensembl	chr1	-	177928790	178038007
ENST00000483291	-3.82561	1.50255	5.75014	0.0164874	0.242313	down	SEZ6L	Ensembl	chr22	+	26347788	26351456
ENST00000483291	-3.82561	1.50255	5.75014	0.0164874	0.242313	down	SEZ6L	Ensembl	chr22	+	26347788	26351456
ENST00000483291	-3.82561	1.50255	5.75014	0.0164874	0.242313	down	SEZ6L	Ensembl	chr22	+	26347788	26351456
ENST00000483291	-3.82561	1.50255	5.75014	0.0164874	0.242313	down	SEZ6L	Ensembl	chr22	+	26347788	26351456
ENST00000483291	-3.82561	1.50255	5.75014	0.0164874	0.242313	down	SEZ6L	Ensembl	chr22	+	26347788	26351456
ENST00000483291	-3.82561	1.50255	5.75014	0.0164874	0.242313	down	SEZ6L	Ensembl	chr22	+	26347788	26351456
ENST00000483291	-3.82561	1.50255	5.75014	0.0164874	0.242313	down	SEZ6L	Ensembl	chr22	+	26347788	26351456
ENST00000483291	-3.82561	1.50255	5.75014	0.0164874	0.242313	down	SEZ6L	Ensembl	chr22	+	26347788	26351456
ENST00000495203	-3.82472	1.5292	5.62085	0.017748	0.253432	down	PROCA1	Ensembl	chr17	-	28703915	28707449
ENST00000495203	-3.82472	1.5292	5.62085	0.017748	0.253432	down	PROCA1	Ensembl	chr17	-	28703915	28707449
ENST00000495203	-3.82472	1.5292	5.62085	0.017748	0.253432	down	PROCA1	Ensembl	chr17	-	28703915	28707449
ENST00000495203	-3.82472	1.5292	5.62085	0.017748	0.253432	down	PROCA1	Ensembl	chr17	-	28703915	28707449
ENST00000514302	-3.82438	6.4109	68.0421	1.60046e-16	4.07366e-13	down	GPR78	Ensembl	chr4	+	8578324	8619749
ENST00000514302	-3.82438	6.4109	68.0421	1.60046e-16	4.07366e-13	down	GPR78	Ensembl	chr4	+	8578324	8619749
ENST00000514302	-3.82438	6.4109	68.0421	1.60046e-16	4.07366e-13	down	GPR78	Ensembl	chr4	+	8578324	8619749
ENST00000514302	-3.82438	6.4109	68.0421	1.60046e-16	4.07366e-13	down	GPR78	Ensembl	chr4	+	8578324	8619749
ENST00000553791	-3.82152	1.45415	5.69665	0.0169973	0.246685	down	AL356804.1	Ensembl	chr14	+	70275295	70291859
ENST00000475697	-3.82014	3.23695	20.0044	7.72659e-06	0.000891404	down	OSBPL9	Ensembl	chr1	+	51759623	51788469
ENST00000475697	-3.82014	3.23695	20.0044	7.72659e-06	0.000891404	down	OSBPL9	Ensembl	chr1	+	51759623	51788469
ENST00000475697	-3.82014	3.23695	20.0044	7.72659e-06	0.000891404	down	OSBPL9	Ensembl	chr1	+	51759623	51788469
ENST00000475697	-3.82014	3.23695	20.0044	7.72659e-06	0.000891404	down	OSBPL9	Ensembl	chr1	+	51759623	51788469
ENST00000475697	-3.82014	3.23695	20.0044	7.72659e-06	0.000891404	down	OSBPL9	Ensembl	chr1	+	51759623	51788469
ENST00000475697	-3.82014	3.23695	20.0044	7.72659e-06	0.000891404	down	OSBPL9	Ensembl	chr1	+	51759623	51788469
ENST00000475697	-3.82014	3.23695	20.0044	7.72659e-06	0.000891404	down	OSBPL9	Ensembl	chr1	+	51759623	51788469
ENST00000475697	-3.82014	3.23695	20.0044	7.72659e-06	0.000891404	down	OSBPL9	Ensembl	chr1	+	51759623	51788469
ENST00000475697	-3.82014	3.23695	20.0044	7.72659e-06	0.000891404	down	OSBPL9	Ensembl	chr1	+	51759623	51788469
ENST00000475697	-3.82014	3.23695	20.0044	7.72659e-06	0.000891404	down	OSBPL9	Ensembl	chr1	+	51759623	51788469
ENST00000475697	-3.82014	3.23695	20.0044	7.72659e-06	0.000891404	down	OSBPL9	Ensembl	chr1	+	51759623	51788469
ENST00000463711	-3.81176	4.03502	27.8438	1.31514e-07	2.99212e-05	down	RPS29P27	Ensembl	chr19	+	39697903	39698073
ENST00000581727	-3.80471	4.23619	30.2812	3.73728e-08	1.05695e-05	down	AC004147.5	Ensembl	chr17	-	34118346	34118882
ENST00000594581	-3.80194	2.3498	9.54649	0.00200332	0.0630976	down	STRN4	Ensembl	chr19	-	46719512	46726265
ENST00000594581	-3.80194	2.3498	9.54649	0.00200332	0.0630976	down	STRN4	Ensembl	chr19	-	46719512	46726265
ENST00000594581	-3.80194	2.3498	9.54649	0.00200332	0.0630976	down	STRN4	Ensembl	chr19	-	46719512	46726265
ENST00000594581	-3.80194	2.3498	9.54649	0.00200332	0.0630976	down	STRN4	Ensembl	chr19	-	46719512	46726265
ENST00000594581	-3.80194	2.3498	9.54649	0.00200332	0.0630976	down	STRN4	Ensembl	chr19	-	46719512	46726265
ENST00000479755	-3.80165	1.56243	5.60593	0.0178998	0.254529	down	KREMEN1	Ensembl	chr22	+	29142029	29154769
ENST00000479755	-3.80165	1.56243	5.60593	0.0178998	0.254529	down	KREMEN1	Ensembl	chr22	+	29142029	29154769
ENST00000479755	-3.80165	1.56243	5.60593	0.0178998	0.254529	down	KREMEN1	Ensembl	chr22	+	29142029	29154769
ENST00000439449	-3.8005	1.44821	5.66259	0.0173305	0.249924	down	CYP4F60P	Ensembl	chr9	+	42950565	42951630
ENST00000456035	-3.79755	1.50112	5.49404	0.0190814	0.263688	down	AC004471.1	Ensembl	chr22	+	19121528	19124503
ENST00000456035	-3.79755	1.50112	5.49404	0.0190814	0.263688	down	AC004471.1	Ensembl	chr22	+	19121528	19124503
ENST00000456035	-3.79755	1.50112	5.49404	0.0190814	0.263688	down	AC004471.1	Ensembl	chr22	+	19121528	19124503
ENST00000610046	-3.79285	2.01893	7.19326	0.00731781	0.14858	down	MESTIT1	Ensembl	chr7	-	130486041	130491033
ENST00000610046	-3.79285	2.01893	7.19326	0.00731781	0.14858	down	MESTIT1	Ensembl	chr7	-	130486041	130491033
ENST00000610046	-3.79285	2.01893	7.19326	0.00731781	0.14858	down	MESTIT1	Ensembl	chr7	-	130486041	130491033
ENST00000610046	-3.79285	2.01893	7.19326	0.00731781	0.14858	down	MESTIT1	Ensembl	chr7	-	130486041	130491033
ENST00000610046	-3.79285	2.01893	7.19326	0.00731781	0.14858	down	MESTIT1	Ensembl	chr7	-	130486041	130491033
ENST00000610046	-3.79285	2.01893	7.19326	0.00731781	0.14858	down	MESTIT1	Ensembl	chr7	-	130486041	130491033
ENST00000571307	-3.79171	1.64098	5.42076	0.0198987	0.270576	down	NLRP1	Ensembl	chr17	-	5529894	5584512
ENST00000571307	-3.79171	1.64098	5.42076	0.0198987	0.270576	down	NLRP1	Ensembl	chr17	-	5529894	5584512
ENST00000571307	-3.79171	1.64098	5.42076	0.0198987	0.270576	down	NLRP1	Ensembl	chr17	-	5529894	5584512
ENST00000571307	-3.79171	1.64098	5.42076	0.0198987	0.270576	down	NLRP1	Ensembl	chr17	-	5529894	5584512
ENST00000571307	-3.79171	1.64098	5.42076	0.0198987	0.270576	down	NLRP1	Ensembl	chr17	-	5529894	5584512
ENST00000571307	-3.79171	1.64098	5.42076	0.0198987	0.270576	down	NLRP1	Ensembl	chr17	-	5529894	5584512
ENST00000571307	-3.79171	1.64098	5.42076	0.0198987	0.270576	down	NLRP1	Ensembl	chr17	-	5529894	5584512
ENST00000571307	-3.79171	1.64098	5.42076	0.0198987	0.270576	down	NLRP1	Ensembl	chr17	-	5529894	5584512
ENST00000571307	-3.79171	1.64098	5.42076	0.0198987	0.270576	down	NLRP1	Ensembl	chr17	-	5529894	5584512
ENST00000571307	-3.79171	1.64098	5.42076	0.0198987	0.270576	down	NLRP1	Ensembl	chr17	-	5529894	5584512
ENST00000571307	-3.79171	1.64098	5.42076	0.0198987	0.270576	down	NLRP1	Ensembl	chr17	-	5529894	5584512
ENST00000568306	-3.79155	3.14033	16.4687	4.9459e-05	0.00401239	down	AL138918.1	Ensembl	chr6	+	168374696	168375355
ENST00000624246	-3.78977	2.05999	7.05446	0.00790682	0.155408	down	AC006486.2	Ensembl	chr19	+	42242774	42244973
ENST00000558060	-3.78407	1.48777	5.63695	0.0175858	0.251944	down	RYR3	Ensembl	chr15	+	33821292	33825819
ENST00000558060	-3.78407	1.48777	5.63695	0.0175858	0.251944	down	RYR3	Ensembl	chr15	+	33821292	33825819
ENST00000558060	-3.78407	1.48777	5.63695	0.0175858	0.251944	down	RYR3	Ensembl	chr15	+	33821292	33825819
ENST00000558060	-3.78407	1.48777	5.63695	0.0175858	0.251944	down	RYR3	Ensembl	chr15	+	33821292	33825819
ENST00000558060	-3.78407	1.48777	5.63695	0.0175858	0.251944	down	RYR3	Ensembl	chr15	+	33821292	33825819
ENST00000561484	-3.78108	1.49491	5.42763	0.0198206	0.269886	down	DPEP1	Ensembl	chr16	+	89626457	89636179
ENST00000561484	-3.78108	1.49491	5.42763	0.0198206	0.269886	down	DPEP1	Ensembl	chr16	+	89626457	89636179
ENST00000561484	-3.78108	1.49491	5.42763	0.0198206	0.269886	down	DPEP1	Ensembl	chr16	+	89626457	89636179
ENST00000561484	-3.78108	1.49491	5.42763	0.0198206	0.269886	down	DPEP1	Ensembl	chr16	+	89626457	89636179
ENST00000561484	-3.78108	1.49491	5.42763	0.0198206	0.269886	down	DPEP1	Ensembl	chr16	+	89626457	89636179
ENST00000562854	-3.7801	1.49769	5.60795	0.0178792	0.254502	down	WDR59	Ensembl	chr16	-	74915459	74915967
ENST00000562854	-3.7801	1.49769	5.60795	0.0178792	0.254502	down	WDR59	Ensembl	chr16	-	74915459	74915967
ENST00000562854	-3.7801	1.49769	5.60795	0.0178792	0.254502	down	WDR59	Ensembl	chr16	-	74915459	74915967
ENST00000508845	-3.77948	1.47755	5.61105	0.0178476	0.254141	down	AC011396.3	Ensembl	chr5	-	146375590	146376219
ENST00000578686	-3.77762	3.43135	21.4182	3.69246e-06	0.000478903	down	STARD3	Ensembl	chr17	+	39660285	39661321
ENST00000578686	-3.77762	3.43135	21.4182	3.69246e-06	0.000478903	down	STARD3	Ensembl	chr17	+	39660285	39661321
ENST00000578686	-3.77762	3.43135	21.4182	3.69246e-06	0.000478903	down	STARD3	Ensembl	chr17	+	39660285	39661321
ENST00000578686	-3.77762	3.43135	21.4182	3.69246e-06	0.000478903	down	STARD3	Ensembl	chr17	+	39660285	39661321
ENST00000591079	-3.77672	5.80722	64.0468	1.21496e-15	2.47396e-12	down	FUT6	Ensembl	chr19	-	5837883	5839722
ENST00000591079	-3.77672	5.80722	64.0468	1.21496e-15	2.47396e-12	down	FUT6	Ensembl	chr19	-	5837883	5839722
ENST00000591079	-3.77672	5.80722	64.0468	1.21496e-15	2.47396e-12	down	FUT6	Ensembl	chr19	-	5837883	5839722
ENST00000591079	-3.77672	5.80722	64.0468	1.21496e-15	2.47396e-12	down	FUT6	Ensembl	chr19	-	5837883	5839722
ENST00000591079	-3.77672	5.80722	64.0468	1.21496e-15	2.47396e-12	down	FUT6	Ensembl	chr19	-	5837883	5839722
ENST00000591079	-3.77672	5.80722	64.0468	1.21496e-15	2.47396e-12	down	FUT6	Ensembl	chr19	-	5837883	5839722
ENST00000591079	-3.77672	5.80722	64.0468	1.21496e-15	2.47396e-12	down	FUT6	Ensembl	chr19	-	5837883	5839722
ENST00000591079	-3.77672	5.80722	64.0468	1.21496e-15	2.47396e-12	down	FUT6	Ensembl	chr19	-	5837883	5839722
ENST00000457510	-3.77578	1.80144	5.48265	0.0192061	0.264797	down	AC002467.1	Ensembl	chr7	-	107742816	107744128
ENST00000544463	-3.77258	5.08818	49.5435	1.9402e-12	1.79579e-09	down	VDAC2P2	Ensembl	chr12	+	9036343	9037244
ENST00000594169	-3.76332	4.94945	49.0623	2.47957e-12	2.24401e-09	down	AC060814.3	Ensembl	chr15	+	21368458	21370621
ENST00000417875	-3.7603	1.47916	5.57385	0.0182306	0.257346	down	SLC8A1-AS1	Ensembl	chr2	+	40251422	40254546
ENST00000417875	-3.7603	1.47916	5.57385	0.0182306	0.257346	down	SLC8A1-AS1	Ensembl	chr2	+	40251422	40254546
ENST00000417875	-3.7603	1.47916	5.57385	0.0182306	0.257346	down	SLC8A1-AS1	Ensembl	chr2	+	40251422	40254546
ENST00000417875	-3.7603	1.47916	5.57385	0.0182306	0.257346	down	SLC8A1-AS1	Ensembl	chr2	+	40251422	40254546
ENST00000417875	-3.7603	1.47916	5.57385	0.0182306	0.257346	down	SLC8A1-AS1	Ensembl	chr2	+	40251422	40254546
ENST00000417875	-3.7603	1.47916	5.57385	0.0182306	0.257346	down	SLC8A1-AS1	Ensembl	chr2	+	40251422	40254546
ENST00000417875	-3.7603	1.47916	5.57385	0.0182306	0.257346	down	SLC8A1-AS1	Ensembl	chr2	+	40251422	40254546
ENST00000417875	-3.7603	1.47916	5.57385	0.0182306	0.257346	down	SLC8A1-AS1	Ensembl	chr2	+	40251422	40254546
ENST00000592256	-3.75998	1.4487	5.53685	0.0186201	0.259515	down	MGRN1	Ensembl	chr16	+	4680172	4683932
ENST00000592256	-3.75998	1.4487	5.53685	0.0186201	0.259515	down	MGRN1	Ensembl	chr16	+	4680172	4683932
ENST00000592256	-3.75998	1.4487	5.53685	0.0186201	0.259515	down	MGRN1	Ensembl	chr16	+	4680172	4683932
ENST00000592256	-3.75998	1.4487	5.53685	0.0186201	0.259515	down	MGRN1	Ensembl	chr16	+	4680172	4683932
ENST00000592256	-3.75998	1.4487	5.53685	0.0186201	0.259515	down	MGRN1	Ensembl	chr16	+	4680172	4683932
ENST00000592256	-3.75998	1.4487	5.53685	0.0186201	0.259515	down	MGRN1	Ensembl	chr16	+	4680172	4683932
ENST00000524992	-3.75789	2.31867	10.7926	0.00101906	0.0391522	down	OR5BR1P	Ensembl	chr11	-	59332756	59334086
ENST00000575839	-3.75747	1.93253	7.4944	0.00618912	0.134859	down	CIC	Ensembl	chr19	+	42279991	42286893
ENST00000575839	-3.75747	1.93253	7.4944	0.00618912	0.134859	down	CIC	Ensembl	chr19	+	42279991	42286893
ENST00000575839	-3.75747	1.93253	7.4944	0.00618912	0.134859	down	CIC	Ensembl	chr19	+	42279991	42286893
ENST00000581181	-3.74735	7.4493	81.6527	1.62229e-19	6.00616e-16	down	ANKRD20A5P	Ensembl	chr18	+	14179142	14187774
ENST00000619351	-3.74263	1.5037	5.32365	0.0210379	0.278987	down	SLC8A1-AS1	Ensembl	chr2	+	40250950	40251732
ENST00000619351	-3.74263	1.5037	5.32365	0.0210379	0.278987	down	SLC8A1-AS1	Ensembl	chr2	+	40250950	40251732
ENST00000619351	-3.74263	1.5037	5.32365	0.0210379	0.278987	down	SLC8A1-AS1	Ensembl	chr2	+	40250950	40251732
ENST00000619351	-3.74263	1.5037	5.32365	0.0210379	0.278987	down	SLC8A1-AS1	Ensembl	chr2	+	40250950	40251732
ENST00000619351	-3.74263	1.5037	5.32365	0.0210379	0.278987	down	SLC8A1-AS1	Ensembl	chr2	+	40250950	40251732
ENST00000619351	-3.74263	1.5037	5.32365	0.0210379	0.278987	down	SLC8A1-AS1	Ensembl	chr2	+	40250950	40251732
ENST00000619351	-3.74263	1.5037	5.32365	0.0210379	0.278987	down	SLC8A1-AS1	Ensembl	chr2	+	40250950	40251732
ENST00000619351	-3.74263	1.5037	5.32365	0.0210379	0.278987	down	SLC8A1-AS1	Ensembl	chr2	+	40250950	40251732
ENST00000586082	-3.74216	2.92466	15.6521	7.61272e-05	0.00549695	down	GNA15	Ensembl	chr19	+	3149839	3155826
ENST00000605070	-3.74139	3.32384	21.6682	3.24125e-06	0.000429967	down	AC087783.2	Ensembl	chr11	+	34709599	34710161
ENST00000443744	-3.74049	1.97076	7.7898	0.00525421	0.12144	down	LINC00656	Ensembl	chr20	-	23125067	23132621
ENST00000563737	-3.73457	1.51095	5.34806	0.0207453	0.276548	down	AC068870.1	Ensembl	chr15	-	80990803	80993258
ENST00000480662	-3.73371	1.52954	5.35167	0.0207025	0.27652	down	RPS24	Ensembl	chr10	+	78038555	78040701
ENST00000480662	-3.73371	1.52954	5.35167	0.0207025	0.27652	down	RPS24	Ensembl	chr10	+	78038555	78040701
ENST00000480662	-3.73371	1.52954	5.35167	0.0207025	0.27652	down	RPS24	Ensembl	chr10	+	78038555	78040701
ENST00000480662	-3.73371	1.52954	5.35167	0.0207025	0.27652	down	RPS24	Ensembl	chr10	+	78038555	78040701
ENST00000480662	-3.73371	1.52954	5.35167	0.0207025	0.27652	down	RPS24	Ensembl	chr10	+	78038555	78040701
ENST00000480662	-3.73371	1.52954	5.35167	0.0207025	0.27652	down	RPS24	Ensembl	chr10	+	78038555	78040701
ENST00000480662	-3.73371	1.52954	5.35167	0.0207025	0.27652	down	RPS24	Ensembl	chr10	+	78038555	78040701
ENST00000480662	-3.73371	1.52954	5.35167	0.0207025	0.27652	down	RPS24	Ensembl	chr10	+	78038555	78040701
ENST00000480662	-3.73371	1.52954	5.35167	0.0207025	0.27652	down	RPS24	Ensembl	chr10	+	78038555	78040701
ENST00000464769	-3.73119	1.52674	5.56417	0.0183317	0.257715	down	STIMATE	Ensembl	chr3	-	52840293	52843169
ENST00000464769	-3.73119	1.52674	5.56417	0.0183317	0.257715	down	STIMATE	Ensembl	chr3	-	52840293	52843169
ENST00000464769	-3.73119	1.52674	5.56417	0.0183317	0.257715	down	STIMATE	Ensembl	chr3	-	52840293	52843169
ENST00000464769	-3.73119	1.52674	5.56417	0.0183317	0.257715	down	STIMATE	Ensembl	chr3	-	52840293	52843169
ENST00000597088	-3.72674	2.11559	7.07422	0.00782011	0.154455	down	PRKD2	Ensembl	chr19	-	46710353	46714032
ENST00000597088	-3.72674	2.11559	7.07422	0.00782011	0.154455	down	PRKD2	Ensembl	chr19	-	46710353	46714032
ENST00000597088	-3.72674	2.11559	7.07422	0.00782011	0.154455	down	PRKD2	Ensembl	chr19	-	46710353	46714032
ENST00000597088	-3.72674	2.11559	7.07422	0.00782011	0.154455	down	PRKD2	Ensembl	chr19	-	46710353	46714032
ENST00000597088	-3.72674	2.11559	7.07422	0.00782011	0.154455	down	PRKD2	Ensembl	chr19	-	46710353	46714032
ENST00000597088	-3.72674	2.11559	7.07422	0.00782011	0.154455	down	PRKD2	Ensembl	chr19	-	46710353	46714032
ENST00000597088	-3.72674	2.11559	7.07422	0.00782011	0.154455	down	PRKD2	Ensembl	chr19	-	46710353	46714032
ENST00000597088	-3.72674	2.11559	7.07422	0.00782011	0.154455	down	PRKD2	Ensembl	chr19	-	46710353	46714032
ENST00000532530	-3.72176	2.25431	8.15758	0.00428817	0.10584	down	AP003498.1	Ensembl	chr11	-	71701267	71705404
ENST00000476649	-3.71816	4.14904	27.8478	1.31246e-07	2.99212e-05	down	SCIN	Ensembl	chr7	+	12622837	12626541
ENST00000476649	-3.71816	4.14904	27.8478	1.31246e-07	2.99212e-05	down	SCIN	Ensembl	chr7	+	12622837	12626541
ENST00000476649	-3.71816	4.14904	27.8478	1.31246e-07	2.99212e-05	down	SCIN	Ensembl	chr7	+	12622837	12626541
ENST00000476649	-3.71816	4.14904	27.8478	1.31246e-07	2.99212e-05	down	SCIN	Ensembl	chr7	+	12622837	12626541
ENST00000577123	-3.713	1.44336	5.37736	0.0203997	0.274397	down	AC108134.3	Ensembl	chr16	-	3076910	3078690
ENST00000445097	-3.71126	4.29877	34.934	3.41069e-09	1.389e-06	down	FLG-AS1	Ensembl	chr1	+	152337067	152366692
ENST00000435389	-3.71103	1.38815	5.59677	0.0179936	0.255505	down	LINC01798	Ensembl	chr2	+	66691434	66695583
ENST00000490699	-3.70635	2.88567	12.394	0.000430711	0.0206123	down	VARS2	Ensembl	chr6	+	30916427	30917761
ENST00000490699	-3.70635	2.88567	12.394	0.000430711	0.0206123	down	VARS2	Ensembl	chr6	+	30916427	30917761
ENST00000490699	-3.70635	2.88567	12.394	0.000430711	0.0206123	down	VARS2	Ensembl	chr6	+	30916427	30917761
ENST00000490699	-3.70635	2.88567	12.394	0.000430711	0.0206123	down	VARS2	Ensembl	chr6	+	30916427	30917761
ENST00000527597	-3.70591	1.50158	5.21166	0.0224358	0.28975	down	ZNF143	Ensembl	chr11	+	9471106	9472716
ENST00000527597	-3.70591	1.50158	5.21166	0.0224358	0.28975	down	ZNF143	Ensembl	chr11	+	9471106	9472716
ENST00000527597	-3.70591	1.50158	5.21166	0.0224358	0.28975	down	ZNF143	Ensembl	chr11	+	9471106	9472716
ENST00000527597	-3.70591	1.50158	5.21166	0.0224358	0.28975	down	ZNF143	Ensembl	chr11	+	9471106	9472716
ENST00000527597	-3.70591	1.50158	5.21166	0.0224358	0.28975	down	ZNF143	Ensembl	chr11	+	9471106	9472716
ENST00000527597	-3.70591	1.50158	5.21166	0.0224358	0.28975	down	ZNF143	Ensembl	chr11	+	9471106	9472716
ENST00000527597	-3.70591	1.50158	5.21166	0.0224358	0.28975	down	ZNF143	Ensembl	chr11	+	9471106	9472716
ENST00000527597	-3.70591	1.50158	5.21166	0.0224358	0.28975	down	ZNF143	Ensembl	chr11	+	9471106	9472716
ENST00000527597	-3.70591	1.50158	5.21166	0.0224358	0.28975	down	ZNF143	Ensembl	chr11	+	9471106	9472716
ENST00000527597	-3.70591	1.50158	5.21166	0.0224358	0.28975	down	ZNF143	Ensembl	chr11	+	9471106	9472716
ENST00000527597	-3.70591	1.50158	5.21166	0.0224358	0.28975	down	ZNF143	Ensembl	chr11	+	9471106	9472716
ENST00000527597	-3.70591	1.50158	5.21166	0.0224358	0.28975	down	ZNF143	Ensembl	chr11	+	9471106	9472716
ENST00000527597	-3.70591	1.50158	5.21166	0.0224358	0.28975	down	ZNF143	Ensembl	chr11	+	9471106	9472716
ENST00000527597	-3.70591	1.50158	5.21166	0.0224358	0.28975	down	ZNF143	Ensembl	chr11	+	9471106	9472716
ENST00000553145	-3.70577	2.19177	7.35784	0.0066771	0.141327	down	HDAC4	Ensembl	chr2	-	239134348	239155575
ENST00000553145	-3.70577	2.19177	7.35784	0.0066771	0.141327	down	HDAC4	Ensembl	chr2	-	239134348	239155575
ENST00000553145	-3.70577	2.19177	7.35784	0.0066771	0.141327	down	HDAC4	Ensembl	chr2	-	239134348	239155575
ENST00000579200	-3.70348	1.50289	5.21738	0.0223622	0.289388	down	ZNF407	Ensembl	chr18	+	75061281	75065671
ENST00000620276	-3.70347	3.12579	16.6869	4.40845e-05	0.00369412	down	SLC8A1-AS1	Ensembl	chr2	+	40189785	40251757
ENST00000620276	-3.70347	3.12579	16.6869	4.40845e-05	0.00369412	down	SLC8A1-AS1	Ensembl	chr2	+	40189785	40251757
ENST00000620276	-3.70347	3.12579	16.6869	4.40845e-05	0.00369412	down	SLC8A1-AS1	Ensembl	chr2	+	40189785	40251757
ENST00000620276	-3.70347	3.12579	16.6869	4.40845e-05	0.00369412	down	SLC8A1-AS1	Ensembl	chr2	+	40189785	40251757
ENST00000620276	-3.70347	3.12579	16.6869	4.40845e-05	0.00369412	down	SLC8A1-AS1	Ensembl	chr2	+	40189785	40251757
ENST00000620276	-3.70347	3.12579	16.6869	4.40845e-05	0.00369412	down	SLC8A1-AS1	Ensembl	chr2	+	40189785	40251757
ENST00000620276	-3.70347	3.12579	16.6869	4.40845e-05	0.00369412	down	SLC8A1-AS1	Ensembl	chr2	+	40189785	40251757
ENST00000620276	-3.70347	3.12579	16.6869	4.40845e-05	0.00369412	down	SLC8A1-AS1	Ensembl	chr2	+	40189785	40251757
ENST00000463099	-3.70212	6.11975	66.5643	3.38658e-16	7.66213e-13	down	ABCC13	Ensembl	chr21	+	14274091	14362754
ENST00000234668	-3.70053	1.43852	5.35326	0.0206836	0.276462	down	SYDE2	Ensembl	chr1	-	85181158	85200513
ENST00000601222	-3.69893	1.44218	5.34446	0.0207882	0.276843	down	SIPA1L3	Ensembl	chr19	+	38109663	38110359
ENST00000433288	-3.6989	5.87325	59.7679	1.0673e-14	1.60984e-11	down	KRT8P28	Ensembl	chr1	-	151949522	151950912
ENST00000616253	-3.69862	3.73137	23.7821	1.07882e-06	0.000173656	down	AL353770.3	Ensembl	chr9	+	66979131	66988373
ENST00000515785	-3.69854	1.87492	7.69878	0.00552582	0.125053	down	LIMCH1	Ensembl	chr4	+	41692954	41697895
ENST00000515785	-3.69854	1.87492	7.69878	0.00552582	0.125053	down	LIMCH1	Ensembl	chr4	+	41692954	41697895
ENST00000515785	-3.69854	1.87492	7.69878	0.00552582	0.125053	down	LIMCH1	Ensembl	chr4	+	41692954	41697895
ENST00000515785	-3.69854	1.87492	7.69878	0.00552582	0.125053	down	LIMCH1	Ensembl	chr4	+	41692954	41697895
ENST00000515785	-3.69854	1.87492	7.69878	0.00552582	0.125053	down	LIMCH1	Ensembl	chr4	+	41692954	41697895
ENST00000515785	-3.69854	1.87492	7.69878	0.00552582	0.125053	down	LIMCH1	Ensembl	chr4	+	41692954	41697895
ENST00000515785	-3.69854	1.87492	7.69878	0.00552582	0.125053	down	LIMCH1	Ensembl	chr4	+	41692954	41697895
ENST00000515785	-3.69854	1.87492	7.69878	0.00552582	0.125053	down	LIMCH1	Ensembl	chr4	+	41692954	41697895
ENST00000515785	-3.69854	1.87492	7.69878	0.00552582	0.125053	down	LIMCH1	Ensembl	chr4	+	41692954	41697895
ENST00000515785	-3.69854	1.87492	7.69878	0.00552582	0.125053	down	LIMCH1	Ensembl	chr4	+	41692954	41697895
ENST00000515785	-3.69854	1.87492	7.69878	0.00552582	0.125053	down	LIMCH1	Ensembl	chr4	+	41692954	41697895
ENST00000515785	-3.69854	1.87492	7.69878	0.00552582	0.125053	down	LIMCH1	Ensembl	chr4	+	41692954	41697895
ENST00000515785	-3.69854	1.87492	7.69878	0.00552582	0.125053	down	LIMCH1	Ensembl	chr4	+	41692954	41697895
ENST00000611284	-3.69374	1.4004	5.48567	0.019173	0.264506	down	NCAM1	Ensembl	chr11	+	113132927	113275564
ENST00000611284	-3.69374	1.4004	5.48567	0.019173	0.264506	down	NCAM1	Ensembl	chr11	+	113132927	113275564
ENST00000611284	-3.69374	1.4004	5.48567	0.019173	0.264506	down	NCAM1	Ensembl	chr11	+	113132927	113275564
ENST00000611284	-3.69374	1.4004	5.48567	0.019173	0.264506	down	NCAM1	Ensembl	chr11	+	113132927	113275564
ENST00000611284	-3.69374	1.4004	5.48567	0.019173	0.264506	down	NCAM1	Ensembl	chr11	+	113132927	113275564
ENST00000611284	-3.69374	1.4004	5.48567	0.019173	0.264506	down	NCAM1	Ensembl	chr11	+	113132927	113275564
ENST00000611284	-3.69374	1.4004	5.48567	0.019173	0.264506	down	NCAM1	Ensembl	chr11	+	113132927	113275564
ENST00000611284	-3.69374	1.4004	5.48567	0.019173	0.264506	down	NCAM1	Ensembl	chr11	+	113132927	113275564
ENST00000611284	-3.69374	1.4004	5.48567	0.019173	0.264506	down	NCAM1	Ensembl	chr11	+	113132927	113275564
ENST00000611284	-3.69374	1.4004	5.48567	0.019173	0.264506	down	NCAM1	Ensembl	chr11	+	113132927	113275564
ENST00000611284	-3.69374	1.4004	5.48567	0.019173	0.264506	down	NCAM1	Ensembl	chr11	+	113132927	113275564
ENST00000611284	-3.69374	1.4004	5.48567	0.019173	0.264506	down	NCAM1	Ensembl	chr11	+	113132927	113275564
ENST00000611284	-3.69374	1.4004	5.48567	0.019173	0.264506	down	NCAM1	Ensembl	chr11	+	113132927	113275564
ENST00000611284	-3.69374	1.4004	5.48567	0.019173	0.264506	down	NCAM1	Ensembl	chr11	+	113132927	113275564
ENST00000611284	-3.69374	1.4004	5.48567	0.019173	0.264506	down	NCAM1	Ensembl	chr11	+	113132927	113275564
ENST00000611284	-3.69374	1.4004	5.48567	0.019173	0.264506	down	NCAM1	Ensembl	chr11	+	113132927	113275564
ENST00000611284	-3.69374	1.4004	5.48567	0.019173	0.264506	down	NCAM1	Ensembl	chr11	+	113132927	113275564
ENST00000611284	-3.69374	1.4004	5.48567	0.019173	0.264506	down	NCAM1	Ensembl	chr11	+	113132927	113275564
ENST00000611284	-3.69374	1.4004	5.48567	0.019173	0.264506	down	NCAM1	Ensembl	chr11	+	113132927	113275564
ENST00000509441	-3.68838	2.66094	13.8518	0.000197811	0.0115745	down	YBX1P5	Ensembl	chr5	+	72417488	72418335
ENST00000433661	-3.68618	3.72551	23.3458	1.35336e-06	0.000208772	down	PTP4A1P3	Ensembl	chr7	+	91107373	91107793
ENST00000433661	-3.68618	3.72551	23.3458	1.35336e-06	0.000208772	down	PTP4A1P3	Ensembl	chr7	+	91107373	91107793
ENST00000433661	-3.68618	3.72551	23.3458	1.35336e-06	0.000208772	down	PTP4A1P3	Ensembl	chr7	+	91107373	91107793
ENST00000433661	-3.68618	3.72551	23.3458	1.35336e-06	0.000208772	down	PTP4A1P3	Ensembl	chr7	+	91107373	91107793
ENST00000477894	-3.68193	1.45583	5.30349	0.0212827	0.281591	down	UBE2J2	Ensembl	chr1	-	1257048	1273854
ENST00000477894	-3.68193	1.45583	5.30349	0.0212827	0.281591	down	UBE2J2	Ensembl	chr1	-	1257048	1273854
ENST00000477894	-3.68193	1.45583	5.30349	0.0212827	0.281591	down	UBE2J2	Ensembl	chr1	-	1257048	1273854
ENST00000477894	-3.68193	1.45583	5.30349	0.0212827	0.281591	down	UBE2J2	Ensembl	chr1	-	1257048	1273854
ENST00000477894	-3.68193	1.45583	5.30349	0.0212827	0.281591	down	UBE2J2	Ensembl	chr1	-	1257048	1273854
ENST00000477894	-3.68193	1.45583	5.30349	0.0212827	0.281591	down	UBE2J2	Ensembl	chr1	-	1257048	1273854
ENST00000477894	-3.68193	1.45583	5.30349	0.0212827	0.281591	down	UBE2J2	Ensembl	chr1	-	1257048	1273854
ENST00000477894	-3.68193	1.45583	5.30349	0.0212827	0.281591	down	UBE2J2	Ensembl	chr1	-	1257048	1273854
ENST00000477894	-3.68193	1.45583	5.30349	0.0212827	0.281591	down	UBE2J2	Ensembl	chr1	-	1257048	1273854
ENST00000477894	-3.68193	1.45583	5.30349	0.0212827	0.281591	down	UBE2J2	Ensembl	chr1	-	1257048	1273854
ENST00000534645	-3.68174	2.42224	10.6713	0.00108812	0.0411837	down	RCE1	Ensembl	chr11	+	66843783	66844759
ENST00000534645	-3.68174	2.42224	10.6713	0.00108812	0.0411837	down	RCE1	Ensembl	chr11	+	66843783	66844759
ENST00000534645	-3.68174	2.42224	10.6713	0.00108812	0.0411837	down	RCE1	Ensembl	chr11	+	66843783	66844759
ENST00000462537	-3.6787	2.02626	6.33586	0.011832	0.197675	down	CDKN1A	Ensembl	chr6	+	36678770	36680857
ENST00000462537	-3.6787	2.02626	6.33586	0.011832	0.197675	down	CDKN1A	Ensembl	chr6	+	36678770	36680857
ENST00000462537	-3.6787	2.02626	6.33586	0.011832	0.197675	down	CDKN1A	Ensembl	chr6	+	36678770	36680857
ENST00000462537	-3.6787	2.02626	6.33586	0.011832	0.197675	down	CDKN1A	Ensembl	chr6	+	36678770	36680857
ENST00000462537	-3.6787	2.02626	6.33586	0.011832	0.197675	down	CDKN1A	Ensembl	chr6	+	36678770	36680857
ENST00000473945	-3.6766	1.49884	5.15063	0.0232379	0.294817	down	RELN	Ensembl	chr7	-	103481940	103486257
ENST00000473945	-3.6766	1.49884	5.15063	0.0232379	0.294817	down	RELN	Ensembl	chr7	-	103481940	103486257
ENST00000473945	-3.6766	1.49884	5.15063	0.0232379	0.294817	down	RELN	Ensembl	chr7	-	103481940	103486257
ENST00000473945	-3.6766	1.49884	5.15063	0.0232379	0.294817	down	RELN	Ensembl	chr7	-	103481940	103486257
ENST00000603176	-3.6763	1.96972	7.0818	0.00778708	0.154096	down	AC023932.2	Ensembl	chr18	-	28824651	28824826
ENST00000543087	-3.67612	1.44727	5.27474	0.021637	0.284207	down	TSG101	Ensembl	chr11	-	18490829	18514843
ENST00000543087	-3.67612	1.44727	5.27474	0.021637	0.284207	down	TSG101	Ensembl	chr11	-	18490829	18514843
ENST00000431631	-3.67417	1.90513	6.47755	0.0109245	0.188758	down	ATP5PFP1	Ensembl	chrY	+	6900752	6901372
ENST00000499642	-3.67403	2.01812	7.15528	0.00747437	0.150318	down	RRS1-AS1	Ensembl	chr8	-	66419588	66428977
ENST00000456507	-3.67324	1.58728	5.00107	0.0253316	0.307925	down	YRDCP3	Ensembl	chr21	+	40863993	40864473
ENST00000403842	-3.67186	5.66033	59.9318	9.82041e-15	1.53822e-11	down	AL592114.1	Ensembl	chr1	-	204346775	204347258
ENST00000403842	-3.67186	5.66033	59.9318	9.82041e-15	1.53822e-11	down	AL592114.1	Ensembl	chr1	-	204346775	204347258
ENST00000403842	-3.67186	5.66033	59.9318	9.82041e-15	1.53822e-11	down	AL592114.1	Ensembl	chr1	-	204346775	204347258
ENST00000567355	-3.67119	1.49762	5.13494	0.0234489	0.296386	down	PKD1	Ensembl	chr16	-	2092045	2092911
ENST00000567355	-3.67119	1.49762	5.13494	0.0234489	0.296386	down	PKD1	Ensembl	chr16	-	2092045	2092911
ENST00000369053	-3.66856	4.84423	42.1034	8.65733e-11	5.87616e-08	down	TARS2	Ensembl	chr1	+	150487430	150489308
ENST00000369053	-3.66856	4.84423	42.1034	8.65733e-11	5.87616e-08	down	TARS2	Ensembl	chr1	+	150487430	150489308
ENST00000369053	-3.66856	4.84423	42.1034	8.65733e-11	5.87616e-08	down	TARS2	Ensembl	chr1	+	150487430	150489308
ENST00000369053	-3.66856	4.84423	42.1034	8.65733e-11	5.87616e-08	down	TARS2	Ensembl	chr1	+	150487430	150489308
ENST00000497445	-3.66584	1.40708	5.24147	0.0220547	0.287499	down	IZUMO4	Ensembl	chr19	+	2096858	2099584
ENST00000497445	-3.66584	1.40708	5.24147	0.0220547	0.287499	down	IZUMO4	Ensembl	chr19	+	2096858	2099584
ENST00000497445	-3.66584	1.40708	5.24147	0.0220547	0.287499	down	IZUMO4	Ensembl	chr19	+	2096858	2099584
ENST00000497445	-3.66584	1.40708	5.24147	0.0220547	0.287499	down	IZUMO4	Ensembl	chr19	+	2096858	2099584
ENST00000497445	-3.66584	1.40708	5.24147	0.0220547	0.287499	down	IZUMO4	Ensembl	chr19	+	2096858	2099584
ENST00000497445	-3.66584	1.40708	5.24147	0.0220547	0.287499	down	IZUMO4	Ensembl	chr19	+	2096858	2099584
ENST00000524000	-3.66083	1.49216	5.09973	0.0239295	0.299119	down	FBXO32	Ensembl	chr8	-	123503105	123506625
ENST00000524000	-3.66083	1.49216	5.09973	0.0239295	0.299119	down	FBXO32	Ensembl	chr8	-	123503105	123506625
ENST00000453847	-3.65837	1.43202	5.28173	0.0215503	0.283749	down	HMGN3P1	Ensembl	chr1	+	152399576	152399769
ENST00000495682	-3.65729	1.61607	5.05491	0.0245563	0.303229	down	PRSS3	Ensembl	chr9	+	33798517	33799229
ENST00000495682	-3.65729	1.61607	5.05491	0.0245563	0.303229	down	PRSS3	Ensembl	chr9	+	33798517	33799229
ENST00000495682	-3.65729	1.61607	5.05491	0.0245563	0.303229	down	PRSS3	Ensembl	chr9	+	33798517	33799229
ENST00000495682	-3.65729	1.61607	5.05491	0.0245563	0.303229	down	PRSS3	Ensembl	chr9	+	33798517	33799229
ENST00000495682	-3.65729	1.61607	5.05491	0.0245563	0.303229	down	PRSS3	Ensembl	chr9	+	33798517	33799229
ENST00000433869	-3.65714	1.50494	5.12488	0.0235852	0.297003	down	ERLNC1	Ensembl	chr1	+	204141407	204143009
ENST00000433869	-3.65714	1.50494	5.12488	0.0235852	0.297003	down	ERLNC1	Ensembl	chr1	+	204141407	204143009
ENST00000433869	-3.65714	1.50494	5.12488	0.0235852	0.297003	down	ERLNC1	Ensembl	chr1	+	204141407	204143009
ENST00000433869	-3.65714	1.50494	5.12488	0.0235852	0.297003	down	ERLNC1	Ensembl	chr1	+	204141407	204143009
ENST00000433869	-3.65714	1.50494	5.12488	0.0235852	0.297003	down	ERLNC1	Ensembl	chr1	+	204141407	204143009
ENST00000473819	-3.65637	3.0732	17.0895	3.56587e-05	0.00309638	down	REV1	Ensembl	chr2	-	99438573	99462788
ENST00000473819	-3.65637	3.0732	17.0895	3.56587e-05	0.00309638	down	REV1	Ensembl	chr2	-	99438573	99462788
ENST00000473819	-3.65637	3.0732	17.0895	3.56587e-05	0.00309638	down	REV1	Ensembl	chr2	-	99438573	99462788
ENST00000522501	-3.65628	2.06414	6.93977	0.00842998	0.162399	down	CDKL3	Ensembl	chr5	-	134319030	134371043
ENST00000522501	-3.65628	2.06414	6.93977	0.00842998	0.162399	down	CDKL3	Ensembl	chr5	-	134319030	134371043
ENST00000522501	-3.65628	2.06414	6.93977	0.00842998	0.162399	down	CDKL3	Ensembl	chr5	-	134319030	134371043
ENST00000522501	-3.65628	2.06414	6.93977	0.00842998	0.162399	down	CDKL3	Ensembl	chr5	-	134319030	134371043
ENST00000522501	-3.65628	2.06414	6.93977	0.00842998	0.162399	down	CDKL3	Ensembl	chr5	-	134319030	134371043
ENST00000420707	-3.65137	1.87016	6.93734	0.00844145	0.162543	down	FLG-AS1	Ensembl	chr1	+	152189350	152341110
ENST00000420707	-3.65137	1.87016	6.93734	0.00844145	0.162543	down	FLG-AS1	Ensembl	chr1	+	152189350	152341110
ENST00000491100	-3.64905	3.31735	17.5439	2.80748e-05	0.00254643	down	GNAI2	Ensembl	chr3	+	50229064	50259345
ENST00000491100	-3.64905	3.31735	17.5439	2.80748e-05	0.00254643	down	GNAI2	Ensembl	chr3	+	50229064	50259345
ENST00000491100	-3.64905	3.31735	17.5439	2.80748e-05	0.00254643	down	GNAI2	Ensembl	chr3	+	50229064	50259345
ENST00000491100	-3.64905	3.31735	17.5439	2.80748e-05	0.00254643	down	GNAI2	Ensembl	chr3	+	50229064	50259345
ENST00000491100	-3.64905	3.31735	17.5439	2.80748e-05	0.00254643	down	GNAI2	Ensembl	chr3	+	50229064	50259345
ENST00000640235	-3.64336	1.40661	5.17602	0.0229008	0.292821	down	CR392000.2	Ensembl	chr9	+	136263924	136267237
ENST00000382313	-3.64016	3.1453	14.7428	0.000123215	0.00795234	down	SRRM2-AS1	Ensembl	chr16	-	2737090	2740804
ENST00000418553	-3.63803	2.05576	7.33542	0.00676089	0.142293	down	CICP17	Ensembl	chr7	+	51382283	51384660
ENST00000493555	-3.63753	1.52857	5.13237	0.0234836	0.296565	down	GDAP2	Ensembl	chr1	-	117896615	117920207
ENST00000493555	-3.63753	1.52857	5.13237	0.0234836	0.296565	down	GDAP2	Ensembl	chr1	-	117896615	117920207
ENST00000639185	-3.63743	1.39238	5.19941	0.0225945	0.290731	down	JPX	Ensembl	chrX	+	73944183	74012945
ENST00000443976	-3.63585	1.54463	5.09988	0.0239274	0.299119	down	RNF183	Ensembl	chr9	-	113302100	113303376
ENST00000552222	-3.63568	1.39586	5.19249	0.0226847	0.291246	down	CS	Ensembl	chr12	-	56282919	56300317
ENST00000552222	-3.63568	1.39586	5.19249	0.0226847	0.291246	down	CS	Ensembl	chr12	-	56282919	56300317
ENST00000552222	-3.63568	1.39586	5.19249	0.0226847	0.291246	down	CS	Ensembl	chr12	-	56282919	56300317
ENST00000552222	-3.63568	1.39586	5.19249	0.0226847	0.291246	down	CS	Ensembl	chr12	-	56282919	56300317
ENST00000552222	-3.63568	1.39586	5.19249	0.0226847	0.291246	down	CS	Ensembl	chr12	-	56282919	56300317
ENST00000552222	-3.63568	1.39586	5.19249	0.0226847	0.291246	down	CS	Ensembl	chr12	-	56282919	56300317
ENST00000552222	-3.63568	1.39586	5.19249	0.0226847	0.291246	down	CS	Ensembl	chr12	-	56282919	56300317
ENST00000552222	-3.63568	1.39586	5.19249	0.0226847	0.291246	down	CS	Ensembl	chr12	-	56282919	56300317
ENST00000552222	-3.63568	1.39586	5.19249	0.0226847	0.291246	down	CS	Ensembl	chr12	-	56282919	56300317
ENST00000552222	-3.63568	1.39586	5.19249	0.0226847	0.291246	down	CS	Ensembl	chr12	-	56282919	56300317
ENST00000552222	-3.63568	1.39586	5.19249	0.0226847	0.291246	down	CS	Ensembl	chr12	-	56282919	56300317
ENST00000552222	-3.63568	1.39586	5.19249	0.0226847	0.291246	down	CS	Ensembl	chr12	-	56282919	56300317
ENST00000552222	-3.63568	1.39586	5.19249	0.0226847	0.291246	down	CS	Ensembl	chr12	-	56282919	56300317
ENST00000552222	-3.63568	1.39586	5.19249	0.0226847	0.291246	down	CS	Ensembl	chr12	-	56282919	56300317
ENST00000552222	-3.63568	1.39586	5.19249	0.0226847	0.291246	down	CS	Ensembl	chr12	-	56282919	56300317
ENST00000552222	-3.63568	1.39586	5.19249	0.0226847	0.291246	down	CS	Ensembl	chr12	-	56282919	56300317
ENST00000552222	-3.63568	1.39586	5.19249	0.0226847	0.291246	down	CS	Ensembl	chr12	-	56282919	56300317
ENST00000552222	-3.63568	1.39586	5.19249	0.0226847	0.291246	down	CS	Ensembl	chr12	-	56282919	56300317
ENST00000552222	-3.63568	1.39586	5.19249	0.0226847	0.291246	down	CS	Ensembl	chr12	-	56282919	56300317
ENST00000552222	-3.63568	1.39586	5.19249	0.0226847	0.291246	down	CS	Ensembl	chr12	-	56282919	56300317
ENST00000466075	-3.63473	1.39571	5.20834	0.0224787	0.289882	down	AC016757.1	Ensembl	chr2	-	238227544	238231677
ENST00000515174	-3.63344	1.49051	5.01631	0.0251096	0.30644	down	SNF8	Ensembl	chr17	-	48936655	48944139
ENST00000515174	-3.63344	1.49051	5.01631	0.0251096	0.30644	down	SNF8	Ensembl	chr17	-	48936655	48944139
ENST00000439913	-3.62675	1.64991	5.03288	0.0248705	0.304814	down	AL022344.1	Ensembl	chr10	+	42696034	42706453
ENST00000540920	-3.62503	1.46338	5.14363	0.0233319	0.295549	down	NLRP9P1	Ensembl	chr12	+	129013335	129016663
ENST00000605314	-3.62428	5.71893	59.6716	1.1208e-14	1.63017e-11	down	AC135178.6	Ensembl	chr17	-	8296504	8297216
ENST00000575796	-3.62011	1.48853	5.00148	0.0253257	0.307925	down	SPNS3	Ensembl	chr17	+	4485016	4487862
ENST00000642996	-3.61997	2.44305	9.64528	0.00189839	0.0614561	down	C2orf48	Ensembl	chr2	+	10142324	10146132
ENST00000548269	-3.61474	1.60362	4.92127	0.026528	0.316355	down	ITGB7	Ensembl	chr12	-	53193676	53194458
ENST00000548269	-3.61474	1.60362	4.92127	0.026528	0.316355	down	ITGB7	Ensembl	chr12	-	53193676	53194458
ENST00000548269	-3.61474	1.60362	4.92127	0.026528	0.316355	down	ITGB7	Ensembl	chr12	-	53193676	53194458
ENST00000548269	-3.61474	1.60362	4.92127	0.026528	0.316355	down	ITGB7	Ensembl	chr12	-	53193676	53194458
ENST00000493283	-3.61446	1.84591	6.74908	0.00937963	0.173242	down	PTCD2	Ensembl	chr5	+	72320398	72352646
ENST00000493283	-3.61446	1.84591	6.74908	0.00937963	0.173242	down	PTCD2	Ensembl	chr5	+	72320398	72352646
ENST00000493283	-3.61446	1.84591	6.74908	0.00937963	0.173242	down	PTCD2	Ensembl	chr5	+	72320398	72352646
ENST00000493283	-3.61446	1.84591	6.74908	0.00937963	0.173242	down	PTCD2	Ensembl	chr5	+	72320398	72352646
ENST00000493283	-3.61446	1.84591	6.74908	0.00937963	0.173242	down	PTCD2	Ensembl	chr5	+	72320398	72352646
ENST00000604949	-3.61331	3.5867	20.48	6.02591e-06	0.000723909	down	AC011891.2	Ensembl	chr7	+	12685636	12686033
ENST00000462613	-3.61144	1.39007	5.15705	0.0231522	0.294188	down	SF3B1	Ensembl	chr2	-	197402021	197402452
ENST00000482892	-3.61106	4.84004	42.6016	6.71038e-11	4.63187e-08	down	ARHGEF10L	Ensembl	chr1	+	17602170	17604882
ENST00000482892	-3.61106	4.84004	42.6016	6.71038e-11	4.63187e-08	down	ARHGEF10L	Ensembl	chr1	+	17602170	17604882
ENST00000564438	-3.61	1.48308	4.93569	0.0263076	0.314555	down	AC005606.2	Ensembl	chr16	-	1984876	1986853
ENST00000564438	-3.61	1.48308	4.93569	0.0263076	0.314555	down	AC005606.2	Ensembl	chr16	-	1984876	1986853
ENST00000564438	-3.61	1.48308	4.93569	0.0263076	0.314555	down	AC005606.2	Ensembl	chr16	-	1984876	1986853
ENST00000564438	-3.61	1.48308	4.93569	0.0263076	0.314555	down	AC005606.2	Ensembl	chr16	-	1984876	1986853
ENST00000459870	-3.60542	1.43076	5.1374	0.0234156	0.29618	down	QARS	Ensembl	chr3	-	49095947	49099583
ENST00000459870	-3.60542	1.43076	5.1374	0.0234156	0.29618	down	QARS	Ensembl	chr3	-	49095947	49099583
ENST00000459870	-3.60542	1.43076	5.1374	0.0234156	0.29618	down	QARS	Ensembl	chr3	-	49095947	49099583
ENST00000459870	-3.60542	1.43076	5.1374	0.0234156	0.29618	down	QARS	Ensembl	chr3	-	49095947	49099583
ENST00000459870	-3.60542	1.43076	5.1374	0.0234156	0.29618	down	QARS	Ensembl	chr3	-	49095947	49099583
ENST00000459870	-3.60542	1.43076	5.1374	0.0234156	0.29618	down	QARS	Ensembl	chr3	-	49095947	49099583
ENST00000496353	-3.6036	2.27841	9.54813	0.00200154	0.0630902	down	INTS11	Ensembl	chr1	-	1318696	1324611
ENST00000496353	-3.6036	2.27841	9.54813	0.00200154	0.0630902	down	INTS11	Ensembl	chr1	-	1318696	1324611
ENST00000496353	-3.6036	2.27841	9.54813	0.00200154	0.0630902	down	INTS11	Ensembl	chr1	-	1318696	1324611
ENST00000496353	-3.6036	2.27841	9.54813	0.00200154	0.0630902	down	INTS11	Ensembl	chr1	-	1318696	1324611
ENST00000496353	-3.6036	2.27841	9.54813	0.00200154	0.0630902	down	INTS11	Ensembl	chr1	-	1318696	1324611
ENST00000496353	-3.6036	2.27841	9.54813	0.00200154	0.0630902	down	INTS11	Ensembl	chr1	-	1318696	1324611
ENST00000496353	-3.6036	2.27841	9.54813	0.00200154	0.0630902	down	INTS11	Ensembl	chr1	-	1318696	1324611
ENST00000496353	-3.6036	2.27841	9.54813	0.00200154	0.0630902	down	INTS11	Ensembl	chr1	-	1318696	1324611
ENST00000496353	-3.6036	2.27841	9.54813	0.00200154	0.0630902	down	INTS11	Ensembl	chr1	-	1318696	1324611
ENST00000496353	-3.6036	2.27841	9.54813	0.00200154	0.0630902	down	INTS11	Ensembl	chr1	-	1318696	1324611
ENST00000496353	-3.6036	2.27841	9.54813	0.00200154	0.0630902	down	INTS11	Ensembl	chr1	-	1318696	1324611
ENST00000496353	-3.6036	2.27841	9.54813	0.00200154	0.0630902	down	INTS11	Ensembl	chr1	-	1318696	1324611
ENST00000496353	-3.6036	2.27841	9.54813	0.00200154	0.0630902	down	INTS11	Ensembl	chr1	-	1318696	1324611
ENST00000496353	-3.6036	2.27841	9.54813	0.00200154	0.0630902	down	INTS11	Ensembl	chr1	-	1318696	1324611
ENST00000496353	-3.6036	2.27841	9.54813	0.00200154	0.0630902	down	INTS11	Ensembl	chr1	-	1318696	1324611
ENST00000496353	-3.6036	2.27841	9.54813	0.00200154	0.0630902	down	INTS11	Ensembl	chr1	-	1318696	1324611
ENST00000492497	-3.59825	1.45883	4.87063	0.0273176	0.321534	down	DNAJC2	Ensembl	chr7	-	103312521	103317350
ENST00000492497	-3.59825	1.45883	4.87063	0.0273176	0.321534	down	DNAJC2	Ensembl	chr7	-	103312521	103317350
ENST00000492497	-3.59825	1.45883	4.87063	0.0273176	0.321534	down	DNAJC2	Ensembl	chr7	-	103312521	103317350
ENST00000435412	-3.59433	1.39468	5.0839	0.0241489	0.30057	down	LINC00686	Ensembl	chr20	-	62695023	62700480
ENST00000475517	-3.59391	2.01333	6.80674	0.00908145	0.169886	down	GOLT1A	Ensembl	chr1	-	204198941	204201701
ENST00000484815	-3.58961	1.51883	4.71055	0.0299781	0.337253	down	AKAP9	Ensembl	chr7	+	92040703	92043143
ENST00000484815	-3.58961	1.51883	4.71055	0.0299781	0.337253	down	AKAP9	Ensembl	chr7	+	92040703	92043143
ENST00000484815	-3.58961	1.51883	4.71055	0.0299781	0.337253	down	AKAP9	Ensembl	chr7	+	92040703	92043143
ENST00000484815	-3.58961	1.51883	4.71055	0.0299781	0.337253	down	AKAP9	Ensembl	chr7	+	92040703	92043143
ENST00000641266	-3.58824	1.88728	6.66118	0.00985356	0.17827	down	LINC02128	Ensembl	chr16	+	50840016	50901063
ENST00000558411	-3.58742	3.27296	18.79	1.45931e-05	0.0014962	down	DRAIC	Ensembl	chr15	+	69592128	69612890
ENST00000577678	-3.58663	1.44448	4.9	0.0268566	0.318132	down	AC099850.3	Ensembl	chr17	-	59202676	59203829
ENST00000577678	-3.58663	1.44448	4.9	0.0268566	0.318132	down	AC099850.3	Ensembl	chr17	-	59202676	59203829
ENST00000592843	-3.58655	1.4443	4.91002	0.0267013	0.317017	down	AC004221.1	Ensembl	chr19	+	1238178	1239522
ENST00000592843	-3.58655	1.4443	4.91002	0.0267013	0.317017	down	AC004221.1	Ensembl	chr19	+	1238178	1239522
ENST00000600693	-3.58616	1.67031	4.88278	0.0271259	0.320111	down	CERS6-AS1	Ensembl	chr2	-	168774397	168784788
ENST00000600693	-3.58616	1.67031	4.88278	0.0271259	0.320111	down	CERS6-AS1	Ensembl	chr2	-	168774397	168784788
ENST00000615525	-3.58514	2.25908	5.18259	0.0228143	0.292266	down	NCAM1	Ensembl	chr11	+	112961438	113133951
ENST00000615525	-3.58514	2.25908	5.18259	0.0228143	0.292266	down	NCAM1	Ensembl	chr11	+	112961438	113133951
ENST00000615525	-3.58514	2.25908	5.18259	0.0228143	0.292266	down	NCAM1	Ensembl	chr11	+	112961438	113133951
ENST00000615525	-3.58514	2.25908	5.18259	0.0228143	0.292266	down	NCAM1	Ensembl	chr11	+	112961438	113133951
ENST00000615525	-3.58514	2.25908	5.18259	0.0228143	0.292266	down	NCAM1	Ensembl	chr11	+	112961438	113133951
ENST00000615525	-3.58514	2.25908	5.18259	0.0228143	0.292266	down	NCAM1	Ensembl	chr11	+	112961438	113133951
ENST00000615525	-3.58514	2.25908	5.18259	0.0228143	0.292266	down	NCAM1	Ensembl	chr11	+	112961438	113133951
ENST00000615525	-3.58514	2.25908	5.18259	0.0228143	0.292266	down	NCAM1	Ensembl	chr11	+	112961438	113133951
ENST00000615525	-3.58514	2.25908	5.18259	0.0228143	0.292266	down	NCAM1	Ensembl	chr11	+	112961438	113133951
ENST00000615525	-3.58514	2.25908	5.18259	0.0228143	0.292266	down	NCAM1	Ensembl	chr11	+	112961438	113133951
ENST00000615525	-3.58514	2.25908	5.18259	0.0228143	0.292266	down	NCAM1	Ensembl	chr11	+	112961438	113133951
ENST00000615525	-3.58514	2.25908	5.18259	0.0228143	0.292266	down	NCAM1	Ensembl	chr11	+	112961438	113133951
ENST00000615525	-3.58514	2.25908	5.18259	0.0228143	0.292266	down	NCAM1	Ensembl	chr11	+	112961438	113133951
ENST00000635969	-3.58424	4.24129	29.8621	4.63882e-08	1.27646e-05	down	SASH1	Ensembl	chr6	+	148527264	148532817
ENST00000635969	-3.58424	4.24129	29.8621	4.63882e-08	1.27646e-05	down	SASH1	Ensembl	chr6	+	148527264	148532817
ENST00000635969	-3.58424	4.24129	29.8621	4.63882e-08	1.27646e-05	down	SASH1	Ensembl	chr6	+	148527264	148532817
ENST00000637029	-3.5755	2.57395	12.0852	0.000508233	0.0233872	down	SASH1	Ensembl	chr6	+	148509266	148519913
ENST00000637029	-3.5755	2.57395	12.0852	0.000508233	0.0233872	down	SASH1	Ensembl	chr6	+	148509266	148519913
ENST00000637029	-3.5755	2.57395	12.0852	0.000508233	0.0233872	down	SASH1	Ensembl	chr6	+	148509266	148519913
ENST00000500370	-3.57232	1.51423	4.67527	0.0305999	0.3403	down	SNHG10	Ensembl	chr14	-	95532296	95534800
ENST00000554847	-3.57159	1.4005	5.0086	0.0252216	0.307346	down	OR4N1P	Ensembl	chr14	+	19796344	19797293
ENST00000399123	-3.57026	1.45915	5.01281	0.0251604	0.30682	down	AP003170.3	Ensembl	chr11	+	113818076	113822458
ENST00000399123	-3.57026	1.45915	5.01281	0.0251604	0.30682	down	AP003170.3	Ensembl	chr11	+	113818076	113822458
ENST00000399123	-3.57026	1.45915	5.01281	0.0251604	0.30682	down	AP003170.3	Ensembl	chr11	+	113818076	113822458
ENST00000399123	-3.57026	1.45915	5.01281	0.0251604	0.30682	down	AP003170.3	Ensembl	chr11	+	113818076	113822458
ENST00000399123	-3.57026	1.45915	5.01281	0.0251604	0.30682	down	AP003170.3	Ensembl	chr11	+	113818076	113822458
ENST00000615635	-3.56979	1.44932	4.82592	0.0280349	0.326648	down	AL162497.1	Ensembl	chr13	+	109785830	109808252
ENST00000526960	-3.56979	1.44932	4.82592	0.0280349	0.326648	down	PTP4A2	Ensembl	chr1	-	31919129	31944856
ENST00000526960	-3.56979	1.44932	4.82592	0.0280349	0.326648	down	PTP4A2	Ensembl	chr1	-	31919129	31944856
ENST00000526960	-3.56979	1.44932	4.82592	0.0280349	0.326648	down	PTP4A2	Ensembl	chr1	-	31919129	31944856
ENST00000526960	-3.56979	1.44932	4.82592	0.0280349	0.326648	down	PTP4A2	Ensembl	chr1	-	31919129	31944856
ENST00000526960	-3.56979	1.44932	4.82592	0.0280349	0.326648	down	PTP4A2	Ensembl	chr1	-	31919129	31944856
ENST00000526960	-3.56979	1.44932	4.82592	0.0280349	0.326648	down	PTP4A2	Ensembl	chr1	-	31919129	31944856
ENST00000526960	-3.56979	1.44932	4.82592	0.0280349	0.326648	down	PTP4A2	Ensembl	chr1	-	31919129	31944856
ENST00000492877	-3.56905	1.54003	4.74237	0.0294285	0.334209	down	THEMIS2	Ensembl	chr1	+	27883397	27886673
ENST00000492877	-3.56905	1.54003	4.74237	0.0294285	0.334209	down	THEMIS2	Ensembl	chr1	+	27883397	27886673
ENST00000492877	-3.56905	1.54003	4.74237	0.0294285	0.334209	down	THEMIS2	Ensembl	chr1	+	27883397	27886673
ENST00000492877	-3.56905	1.54003	4.74237	0.0294285	0.334209	down	THEMIS2	Ensembl	chr1	+	27883397	27886673
ENST00000492877	-3.56905	1.54003	4.74237	0.0294285	0.334209	down	THEMIS2	Ensembl	chr1	+	27883397	27886673
ENST00000461392	-3.56846	1.46918	4.82898	0.0279852	0.326648	down	CSAD	Ensembl	chr12	-	53173268	53173944
ENST00000461392	-3.56846	1.46918	4.82898	0.0279852	0.326648	down	CSAD	Ensembl	chr12	-	53173268	53173944
ENST00000461392	-3.56846	1.46918	4.82898	0.0279852	0.326648	down	CSAD	Ensembl	chr12	-	53173268	53173944
ENST00000461392	-3.56846	1.46918	4.82898	0.0279852	0.326648	down	CSAD	Ensembl	chr12	-	53173268	53173944
ENST00000461392	-3.56846	1.46918	4.82898	0.0279852	0.326648	down	CSAD	Ensembl	chr12	-	53173268	53173944
ENST00000461392	-3.56846	1.46918	4.82898	0.0279852	0.326648	down	CSAD	Ensembl	chr12	-	53173268	53173944
ENST00000461392	-3.56846	1.46918	4.82898	0.0279852	0.326648	down	CSAD	Ensembl	chr12	-	53173268	53173944
ENST00000461392	-3.56846	1.46918	4.82898	0.0279852	0.326648	down	CSAD	Ensembl	chr12	-	53173268	53173944
ENST00000461392	-3.56846	1.46918	4.82898	0.0279852	0.326648	down	CSAD	Ensembl	chr12	-	53173268	53173944
ENST00000461392	-3.56846	1.46918	4.82898	0.0279852	0.326648	down	CSAD	Ensembl	chr12	-	53173268	53173944
ENST00000399556	-3.56783	4.2532	33.5272	7.02759e-09	2.65692e-06	down	NPM1P46	Ensembl	chr2	-	197379700	197380892
ENST00000570913	-3.56524	1.43717	5.01695	0.0251003	0.30644	down	BAIAP2	Ensembl	chr17	+	81035150	81076502
ENST00000570913	-3.56524	1.43717	5.01695	0.0251003	0.30644	down	BAIAP2	Ensembl	chr17	+	81035150	81076502
ENST00000570913	-3.56524	1.43717	5.01695	0.0251003	0.30644	down	BAIAP2	Ensembl	chr17	+	81035150	81076502
ENST00000570913	-3.56524	1.43717	5.01695	0.0251003	0.30644	down	BAIAP2	Ensembl	chr17	+	81035150	81076502
ENST00000570913	-3.56524	1.43717	5.01695	0.0251003	0.30644	down	BAIAP2	Ensembl	chr17	+	81035150	81076502
ENST00000570913	-3.56524	1.43717	5.01695	0.0251003	0.30644	down	BAIAP2	Ensembl	chr17	+	81035150	81076502
ENST00000570913	-3.56524	1.43717	5.01695	0.0251003	0.30644	down	BAIAP2	Ensembl	chr17	+	81035150	81076502
ENST00000570913	-3.56524	1.43717	5.01695	0.0251003	0.30644	down	BAIAP2	Ensembl	chr17	+	81035150	81076502
ENST00000570913	-3.56524	1.43717	5.01695	0.0251003	0.30644	down	BAIAP2	Ensembl	chr17	+	81035150	81076502
ENST00000570913	-3.56524	1.43717	5.01695	0.0251003	0.30644	down	BAIAP2	Ensembl	chr17	+	81035150	81076502
ENST00000570913	-3.56524	1.43717	5.01695	0.0251003	0.30644	down	BAIAP2	Ensembl	chr17	+	81035150	81076502
ENST00000570913	-3.56524	1.43717	5.01695	0.0251003	0.30644	down	BAIAP2	Ensembl	chr17	+	81035150	81076502
ENST00000570913	-3.56524	1.43717	5.01695	0.0251003	0.30644	down	BAIAP2	Ensembl	chr17	+	81035150	81076502
ENST00000470070	-3.56342	1.46729	4.81711	0.0281786	0.327597	down	FRMD4B	Ensembl	chr3	-	69197714	69320944
ENST00000470070	-3.56342	1.46729	4.81711	0.0281786	0.327597	down	FRMD4B	Ensembl	chr3	-	69197714	69320944
ENST00000470070	-3.56342	1.46729	4.81711	0.0281786	0.327597	down	FRMD4B	Ensembl	chr3	-	69197714	69320944
ENST00000470070	-3.56342	1.46729	4.81711	0.0281786	0.327597	down	FRMD4B	Ensembl	chr3	-	69197714	69320944
ENST00000470070	-3.56342	1.46729	4.81711	0.0281786	0.327597	down	FRMD4B	Ensembl	chr3	-	69197714	69320944
ENST00000470070	-3.56342	1.46729	4.81711	0.0281786	0.327597	down	FRMD4B	Ensembl	chr3	-	69197714	69320944
ENST00000470070	-3.56342	1.46729	4.81711	0.0281786	0.327597	down	FRMD4B	Ensembl	chr3	-	69197714	69320944
ENST00000470070	-3.56342	1.46729	4.81711	0.0281786	0.327597	down	FRMD4B	Ensembl	chr3	-	69197714	69320944
ENST00000470070	-3.56342	1.46729	4.81711	0.0281786	0.327597	down	FRMD4B	Ensembl	chr3	-	69197714	69320944
ENST00000496063	-3.56041	1.44367	4.801	0.0284433	0.329078	down	MAPKAP1	Ensembl	chr9	-	125438812	125506366
ENST00000496063	-3.56041	1.44367	4.801	0.0284433	0.329078	down	MAPKAP1	Ensembl	chr9	-	125438812	125506366
ENST00000496063	-3.56041	1.44367	4.801	0.0284433	0.329078	down	MAPKAP1	Ensembl	chr9	-	125438812	125506366
ENST00000496063	-3.56041	1.44367	4.801	0.0284433	0.329078	down	MAPKAP1	Ensembl	chr9	-	125438812	125506366
ENST00000496063	-3.56041	1.44367	4.801	0.0284433	0.329078	down	MAPKAP1	Ensembl	chr9	-	125438812	125506366
ENST00000496063	-3.56041	1.44367	4.801	0.0284433	0.329078	down	MAPKAP1	Ensembl	chr9	-	125438812	125506366
ENST00000496063	-3.56041	1.44367	4.801	0.0284433	0.329078	down	MAPKAP1	Ensembl	chr9	-	125438812	125506366
ENST00000496063	-3.56041	1.44367	4.801	0.0284433	0.329078	down	MAPKAP1	Ensembl	chr9	-	125438812	125506366
ENST00000469420	-3.56014	2.74265	12.8957	0.000329342	0.0169993	down	CBX6	Ensembl	chr22	-	38869571	38872249
ENST00000469420	-3.56014	2.74265	12.8957	0.000329342	0.0169993	down	CBX6	Ensembl	chr22	-	38869571	38872249
ENST00000513954	-3.56001	1.45727	4.98245	0.0256056	0.309709	down	DNAJC9-AS1	Ensembl	chr10	+	73248382	73249358
ENST00000513954	-3.56001	1.45727	4.98245	0.0256056	0.309709	down	DNAJC9-AS1	Ensembl	chr10	+	73248382	73249358
ENST00000513954	-3.56001	1.45727	4.98245	0.0256056	0.309709	down	DNAJC9-AS1	Ensembl	chr10	+	73248382	73249358
ENST00000489224	-3.55838	2.84164	11.4247	0.000724732	0.0303337	down	CHL1	Ensembl	chr3	+	197642	248601
ENST00000489224	-3.55838	2.84164	11.4247	0.000724732	0.0303337	down	CHL1	Ensembl	chr3	+	197642	248601
ENST00000489224	-3.55838	2.84164	11.4247	0.000724732	0.0303337	down	CHL1	Ensembl	chr3	+	197642	248601
ENST00000489224	-3.55838	2.84164	11.4247	0.000724732	0.0303337	down	CHL1	Ensembl	chr3	+	197642	248601
ENST00000489224	-3.55838	2.84164	11.4247	0.000724732	0.0303337	down	CHL1	Ensembl	chr3	+	197642	248601
ENST00000489224	-3.55838	2.84164	11.4247	0.000724732	0.0303337	down	CHL1	Ensembl	chr3	+	197642	248601
ENST00000504943	-3.55612	1.50884	4.87099	0.0273119	0.321534	down	LINC01587	Ensembl	chr4	+	5527151	5527801
ENST00000425981	-3.55431	1.44898	4.80896	0.0283121	0.328493	down	AC009264.1	Ensembl	chr7	-	136898772	137164341
ENST00000425981	-3.55431	1.44898	4.80896	0.0283121	0.328493	down	AC009264.1	Ensembl	chr7	-	136898772	137164341
ENST00000425981	-3.55431	1.44898	4.80896	0.0283121	0.328493	down	AC009264.1	Ensembl	chr7	-	136898772	137164341
ENST00000425981	-3.55431	1.44898	4.80896	0.0283121	0.328493	down	AC009264.1	Ensembl	chr7	-	136898772	137164341
ENST00000468152	-3.55346	3.89446	27.5154	1.55846e-07	3.46962e-05	down	PRSS3	Ensembl	chr9	+	33750678	33797924
ENST00000468152	-3.55346	3.89446	27.5154	1.55846e-07	3.46962e-05	down	PRSS3	Ensembl	chr9	+	33750678	33797924
ENST00000468152	-3.55346	3.89446	27.5154	1.55846e-07	3.46962e-05	down	PRSS3	Ensembl	chr9	+	33750678	33797924
ENST00000468152	-3.55346	3.89446	27.5154	1.55846e-07	3.46962e-05	down	PRSS3	Ensembl	chr9	+	33750678	33797924
ENST00000468152	-3.55346	3.89446	27.5154	1.55846e-07	3.46962e-05	down	PRSS3	Ensembl	chr9	+	33750678	33797924
ENST00000603948	-3.55004	2.15064	6.6204	0.0100817	0.180425	down	CYTOR	Ensembl	chr2	+	87580983	87583481
ENST00000505002	-3.54689	1.44311	4.77227	0.0289217	0.331423	down	AC091917.2	Ensembl	chr5	+	109470842	109471586
ENST00000421269	-3.54453	3.00066	15.5696	7.95239e-05	0.00568177	down	C5orf58	Ensembl	chr5	+	170234931	170246228
ENST00000421269	-3.54453	3.00066	15.5696	7.95239e-05	0.00568177	down	C5orf58	Ensembl	chr5	+	170234931	170246228
ENST00000421269	-3.54453	3.00066	15.5696	7.95239e-05	0.00568177	down	C5orf58	Ensembl	chr5	+	170234931	170246228
ENST00000421269	-3.54453	3.00066	15.5696	7.95239e-05	0.00568177	down	C5orf58	Ensembl	chr5	+	170234931	170246228
ENST00000527418	-3.54362	2.80763	11.3802	0.000742326	0.0309429	down	ADAM15	Ensembl	chr1	+	155050945	155062775
ENST00000527418	-3.54362	2.80763	11.3802	0.000742326	0.0309429	down	ADAM15	Ensembl	chr1	+	155050945	155062775
ENST00000527418	-3.54362	2.80763	11.3802	0.000742326	0.0309429	down	ADAM15	Ensembl	chr1	+	155050945	155062775
ENST00000527418	-3.54362	2.80763	11.3802	0.000742326	0.0309429	down	ADAM15	Ensembl	chr1	+	155050945	155062775
ENST00000527418	-3.54362	2.80763	11.3802	0.000742326	0.0309429	down	ADAM15	Ensembl	chr1	+	155050945	155062775
ENST00000527418	-3.54362	2.80763	11.3802	0.000742326	0.0309429	down	ADAM15	Ensembl	chr1	+	155050945	155062775
ENST00000527418	-3.54362	2.80763	11.3802	0.000742326	0.0309429	down	ADAM15	Ensembl	chr1	+	155050945	155062775
ENST00000527418	-3.54362	2.80763	11.3802	0.000742326	0.0309429	down	ADAM15	Ensembl	chr1	+	155050945	155062775
ENST00000527418	-3.54362	2.80763	11.3802	0.000742326	0.0309429	down	ADAM15	Ensembl	chr1	+	155050945	155062775
ENST00000527418	-3.54362	2.80763	11.3802	0.000742326	0.0309429	down	ADAM15	Ensembl	chr1	+	155050945	155062775
ENST00000427572	-3.542	1.34867	4.93453	0.0263252	0.314673	down	MUC19	Ensembl	chr12	+	40567725	40570753
ENST00000488408	-3.54141	1.97089	6.53676	0.0105668	0.185222	down	RPL21P42	Ensembl	chr3	+	154023834	154024298
ENST00000614983	-3.54024	3.21513	17.2119	3.34334e-05	0.00295353	down	AC012676.3	Ensembl	chr16	+	4426901	4427380
ENST00000614983	-3.54024	3.21513	17.2119	3.34334e-05	0.00295353	down	AC012676.3	Ensembl	chr16	+	4426901	4427380
ENST00000614983	-3.54024	3.21513	17.2119	3.34334e-05	0.00295353	down	AC012676.3	Ensembl	chr16	+	4426901	4427380
ENST00000614983	-3.54024	3.21513	17.2119	3.34334e-05	0.00295353	down	AC012676.3	Ensembl	chr16	+	4426901	4427380
ENST00000646895	-3.53909	1.8386	6.48618	0.0108716	0.188163	down	AL136961.1	Ensembl	chr13	-	99429210	99432702
ENST00000560706	-3.5388	1.44586	4.76693	0.0290116	0.331633	down	OIP5-AS1	Ensembl	chr15	+	41284007	41298069
ENST00000584680	-3.53559	1.8069	6.31056	0.0120021	0.198532	down	ARIH2P1	Ensembl	chr18	+	28651731	28653208
ENST00000471323	-3.53532	1.60045	4.76155	0.0291023	0.332359	down	ALKBH6	Ensembl	chr19	-	36009121	36014212
ENST00000471323	-3.53532	1.60045	4.76155	0.0291023	0.332359	down	ALKBH6	Ensembl	chr19	-	36009121	36014212
ENST00000471323	-3.53532	1.60045	4.76155	0.0291023	0.332359	down	ALKBH6	Ensembl	chr19	-	36009121	36014212
ENST00000471323	-3.53532	1.60045	4.76155	0.0291023	0.332359	down	ALKBH6	Ensembl	chr19	-	36009121	36014212
ENST00000530970	-3.53166	1.88512	6.00202	0.0142895	0.22118	down	RANP3	Ensembl	chr11	+	74652635	74652911
ENST00000509256	-3.52964	1.38195	4.93256	0.0263553	0.31491	down	PDZD2	Ensembl	chr5	+	32052493	32057949
ENST00000626608	-3.52954	2.07857	7.45368	0.00633067	0.136991	down	AL445490.1	Ensembl	chr1	+	27669489	27683371
ENST00000626608	-3.52954	2.07857	7.45368	0.00633067	0.136991	down	AL445490.1	Ensembl	chr1	+	27669489	27683371
ENST00000626608	-3.52954	2.07857	7.45368	0.00633067	0.136991	down	AL445490.1	Ensembl	chr1	+	27669489	27683371
ENST00000580401	-3.52612	1.3879	4.9143	0.0266353	0.3168	down	RN7SL493P	Ensembl	chr16	-	10221774	10222073
ENST00000604666	-3.52612	1.3879	4.9143	0.0266353	0.3168	down	AC007938.2	Ensembl	chr7	-	130495793	130498427
ENST00000604666	-3.52612	1.3879	4.9143	0.0266353	0.3168	down	AC007938.2	Ensembl	chr7	-	130495793	130498427
ENST00000604666	-3.52612	1.3879	4.9143	0.0266353	0.3168	down	AC007938.2	Ensembl	chr7	-	130495793	130498427
ENST00000604666	-3.52612	1.3879	4.9143	0.0266353	0.3168	down	AC007938.2	Ensembl	chr7	-	130495793	130498427
ENST00000604666	-3.52612	1.3879	4.9143	0.0266353	0.3168	down	AC007938.2	Ensembl	chr7	-	130495793	130498427
ENST00000604666	-3.52612	1.3879	4.9143	0.0266353	0.3168	down	AC007938.2	Ensembl	chr7	-	130495793	130498427
ENST00000604666	-3.52612	1.3879	4.9143	0.0266353	0.3168	down	AC007938.2	Ensembl	chr7	-	130495793	130498427
ENST00000604666	-3.52612	1.3879	4.9143	0.0266353	0.3168	down	AC007938.2	Ensembl	chr7	-	130495793	130498427
ENST00000604666	-3.52612	1.3879	4.9143	0.0266353	0.3168	down	AC007938.2	Ensembl	chr7	-	130495793	130498427
ENST00000604666	-3.52612	1.3879	4.9143	0.0266353	0.3168	down	AC007938.2	Ensembl	chr7	-	130495793	130498427
ENST00000604666	-3.52612	1.3879	4.9143	0.0266353	0.3168	down	AC007938.2	Ensembl	chr7	-	130495793	130498427
ENST00000604666	-3.52612	1.3879	4.9143	0.0266353	0.3168	down	AC007938.2	Ensembl	chr7	-	130495793	130498427
ENST00000604666	-3.52612	1.3879	4.9143	0.0266353	0.3168	down	AC007938.2	Ensembl	chr7	-	130495793	130498427
ENST00000604666	-3.52612	1.3879	4.9143	0.0266353	0.3168	down	AC007938.2	Ensembl	chr7	-	130495793	130498427
ENST00000556667	-3.52559	2.80725	13.4055	0.000250891	0.0139966	down	SLC25A21-AS1	Ensembl	chr14	+	37171887	37173811
ENST00000556667	-3.52559	2.80725	13.4055	0.000250891	0.0139966	down	SLC25A21-AS1	Ensembl	chr14	+	37171887	37173811
ENST00000508026	-3.52531	1.4101	4.89117	0.0269945	0.318744	down	SEPT14P8	Ensembl	chr8	-	200384	200562
ENST00000523507	-3.52001	1.52242	4.60451	0.0318879	0.3486	down	AC138356.3	Ensembl	chr8	+	37717578	37733756
ENST00000496875	-3.51937	1.45729	4.69279	0.0302894	0.339163	down	EIF3D	Ensembl	chr22	-	36524694	36529173
ENST00000496875	-3.51937	1.45729	4.69279	0.0302894	0.339163	down	EIF3D	Ensembl	chr22	-	36524694	36529173
ENST00000496875	-3.51937	1.45729	4.69279	0.0302894	0.339163	down	EIF3D	Ensembl	chr22	-	36524694	36529173
ENST00000496875	-3.51937	1.45729	4.69279	0.0302894	0.339163	down	EIF3D	Ensembl	chr22	-	36524694	36529173
ENST00000496875	-3.51937	1.45729	4.69279	0.0302894	0.339163	down	EIF3D	Ensembl	chr22	-	36524694	36529173
ENST00000645759	-3.51888	1.82788	4.63792	0.0312729	0.344865	down	CBLB	Ensembl	chr3	-	105655460	105869018
ENST00000645759	-3.51888	1.82788	4.63792	0.0312729	0.344865	down	CBLB	Ensembl	chr3	-	105655460	105869018
ENST00000645759	-3.51888	1.82788	4.63792	0.0312729	0.344865	down	CBLB	Ensembl	chr3	-	105655460	105869018
ENST00000645759	-3.51888	1.82788	4.63792	0.0312729	0.344865	down	CBLB	Ensembl	chr3	-	105655460	105869018
ENST00000645759	-3.51888	1.82788	4.63792	0.0312729	0.344865	down	CBLB	Ensembl	chr3	-	105655460	105869018
ENST00000645759	-3.51888	1.82788	4.63792	0.0312729	0.344865	down	CBLB	Ensembl	chr3	-	105655460	105869018
ENST00000645759	-3.51888	1.82788	4.63792	0.0312729	0.344865	down	CBLB	Ensembl	chr3	-	105655460	105869018
ENST00000645759	-3.51888	1.82788	4.63792	0.0312729	0.344865	down	CBLB	Ensembl	chr3	-	105655460	105869018
ENST00000645759	-3.51888	1.82788	4.63792	0.0312729	0.344865	down	CBLB	Ensembl	chr3	-	105655460	105869018
ENST00000612724	-3.51516	1.92883	6.29928	0.0120787	0.199291	down	CYTOR	Ensembl	chr2	+	87581670	87583481
ENST00000486627	-3.51405	3.161	16.2113	5.66555e-05	0.00444565	down	C1QTNF12	Ensembl	chr1	-	1243980	1244724
ENST00000457385	-3.511	1.35603	4.83954	0.0278143	0.324942	down	LINC01883	Ensembl	chr2	+	38431293	38433573
ENST00000509727	-3.50786	1.3524	4.82258	0.0280892	0.326842	down	NECAP2	Ensembl	chr1	+	16455520	16459018
ENST00000509727	-3.50786	1.3524	4.82258	0.0280892	0.326842	down	NECAP2	Ensembl	chr1	+	16455520	16459018
ENST00000509727	-3.50786	1.3524	4.82258	0.0280892	0.326842	down	NECAP2	Ensembl	chr1	+	16455520	16459018
ENST00000509727	-3.50786	1.3524	4.82258	0.0280892	0.326842	down	NECAP2	Ensembl	chr1	+	16455520	16459018
ENST00000486540	-3.50225	2.00413	6.46469	0.0110039	0.189165	down	KDELC1	Ensembl	chr13	-	102793152	102793678
ENST00000597865	-3.50087	4.20305	27.9659	1.23475e-07	2.84097e-05	down	AC008687.2	Ensembl	chr19	+	49060612	49061132
ENST00000522808	-3.49719	3.0878	11.4802	0.000703428	0.0297478	down	PLPBP	Ensembl	chr8	+	37774935	37778080
ENST00000522808	-3.49719	3.0878	11.4802	0.000703428	0.0297478	down	PLPBP	Ensembl	chr8	+	37774935	37778080
ENST00000522808	-3.49719	3.0878	11.4802	0.000703428	0.0297478	down	PLPBP	Ensembl	chr8	+	37774935	37778080
ENST00000487980	-3.49246	1.42943	4.68398	0.0304452	0.339826	down	PLEKHB2	Ensembl	chr2	+	131105328	131107990
ENST00000487980	-3.49246	1.42943	4.68398	0.0304452	0.339826	down	PLEKHB2	Ensembl	chr2	+	131105328	131107990
ENST00000487980	-3.49246	1.42943	4.68398	0.0304452	0.339826	down	PLEKHB2	Ensembl	chr2	+	131105328	131107990
ENST00000487980	-3.49246	1.42943	4.68398	0.0304452	0.339826	down	PLEKHB2	Ensembl	chr2	+	131105328	131107990
ENST00000487980	-3.49246	1.42943	4.68398	0.0304452	0.339826	down	PLEKHB2	Ensembl	chr2	+	131105328	131107990
ENST00000487980	-3.49246	1.42943	4.68398	0.0304452	0.339826	down	PLEKHB2	Ensembl	chr2	+	131105328	131107990
ENST00000487980	-3.49246	1.42943	4.68398	0.0304452	0.339826	down	PLEKHB2	Ensembl	chr2	+	131105328	131107990
ENST00000487980	-3.49246	1.42943	4.68398	0.0304452	0.339826	down	PLEKHB2	Ensembl	chr2	+	131105328	131107990
ENST00000528381	-3.4897	2.18404	8.79405	0.00302214	0.0824888	down	MIR100HG	Ensembl	chr11	-	122234261	122367815
ENST00000452245	-3.48925	2.13622	7.2287	0.00717471	0.14711	down	ZBTB45P2	Ensembl	chr2	+	110383111	110384642
ENST00000440037	-3.48667	2.43377	10.2051	0.0014005	0.0493532	down	Z82210.1	Ensembl	chrX	+	86888585	86888816
ENST00000571305	-3.48445	1.82319	5.94914	0.0147245	0.225358	down	SRRM2-AS1	Ensembl	chr16	-	2737102	2744797
ENST00000545831	-3.4819	1.34673	4.77118	0.02894	0.331435	down	NPIPA1	Ensembl	chr16	+	14937413	14945923
ENST00000545831	-3.4819	1.34673	4.77118	0.02894	0.331435	down	NPIPA1	Ensembl	chr16	+	14937413	14945923
ENST00000545831	-3.4819	1.34673	4.77118	0.02894	0.331435	down	NPIPA1	Ensembl	chr16	+	14937413	14945923
ENST00000579008	-3.47935	1.9862	7.39713	0.00653279	0.139365	down	RFWD2P1	Ensembl	chr18	+	8412128	8414304
ENST00000438093	-3.47497	2.77384	12.8202	0.000342903	0.0175436	down	LINC01650	Ensembl	chr1	-	95351250	95352254
ENST00000608501	-3.47307	1.34146	4.7676	0.0290002	0.331633	down	AC116050.1	Ensembl	chr2	-	91628760	91659929
ENST00000513481	-3.47054	1.81205	6.28211	0.0121963	0.200457	down	AC099343.1	Ensembl	chr4	-	184559174	184559783
ENST00000586999	-3.47025	2.68214	12.3147	0.000449395	0.0213305	down	C17orf99	Ensembl	chr17	+	78146404	78161073
ENST00000586999	-3.47025	2.68214	12.3147	0.000449395	0.0213305	down	C17orf99	Ensembl	chr17	+	78146404	78161073
ENST00000586999	-3.47025	2.68214	12.3147	0.000449395	0.0213305	down	C17orf99	Ensembl	chr17	+	78146404	78161073
ENST00000503821	-3.46915	1.39476	4.62287	0.0315485	0.346821	down	CORIN	Ensembl	chr4	-	47661487	47838067
ENST00000503821	-3.46915	1.39476	4.62287	0.0315485	0.346821	down	CORIN	Ensembl	chr4	-	47661487	47838067
ENST00000503821	-3.46915	1.39476	4.62287	0.0315485	0.346821	down	CORIN	Ensembl	chr4	-	47661487	47838067
ENST00000503821	-3.46915	1.39476	4.62287	0.0315485	0.346821	down	CORIN	Ensembl	chr4	-	47661487	47838067
ENST00000503821	-3.46915	1.39476	4.62287	0.0315485	0.346821	down	CORIN	Ensembl	chr4	-	47661487	47838067
ENST00000567186	-3.46915	1.39476	4.62287	0.0315485	0.346821	down	AC020763.1	Ensembl	chr16	+	70747056	70747926
ENST00000503821	-3.46915	1.39476	4.62287	0.0315485	0.346821	down	CORIN	Ensembl	chr4	-	47661487	47838067
ENST00000586503	-3.46651	1.34405	4.74728	0.0293446	0.333908	down	AC005954.2	Ensembl	chr19	+	3753839	3756517
ENST00000562691	-3.46339	3.8128	23.9919	9.67417e-07	0.00015968	down	AC010168.2	Ensembl	chr12	-	14762503	14767931
ENST00000638633	-3.4628	2.38841	8.79636	0.00301832	0.0824888	down	AL158064.1	Ensembl	chr13	-	80041724	80057110
ENST00000634484	-3.46258	1.34308	4.73836	0.0294971	0.334709	down	PIGA	Ensembl	chrX	-	15327636	15328956
ENST00000634484	-3.46258	1.34308	4.73836	0.0294971	0.334709	down	PIGA	Ensembl	chrX	-	15327636	15328956
ENST00000634484	-3.46258	1.34308	4.73836	0.0294971	0.334709	down	PIGA	Ensembl	chrX	-	15327636	15328956
ENST00000634484	-3.46258	1.34308	4.73836	0.0294971	0.334709	down	PIGA	Ensembl	chrX	-	15327636	15328956
ENST00000634484	-3.46258	1.34308	4.73836	0.0294971	0.334709	down	PIGA	Ensembl	chrX	-	15327636	15328956
ENST00000634484	-3.46258	1.34308	4.73836	0.0294971	0.334709	down	PIGA	Ensembl	chrX	-	15327636	15328956
ENST00000460646	-3.45958	1.41599	4.57504	0.032441	0.352652	down	LRRFIP2	Ensembl	chr3	-	37053003	37065334
ENST00000460646	-3.45958	1.41599	4.57504	0.032441	0.352652	down	LRRFIP2	Ensembl	chr3	-	37053003	37065334
ENST00000460646	-3.45958	1.41599	4.57504	0.032441	0.352652	down	LRRFIP2	Ensembl	chr3	-	37053003	37065334
ENST00000460646	-3.45958	1.41599	4.57504	0.032441	0.352652	down	LRRFIP2	Ensembl	chr3	-	37053003	37065334
ENST00000460646	-3.45958	1.41599	4.57504	0.032441	0.352652	down	LRRFIP2	Ensembl	chr3	-	37053003	37065334
ENST00000460646	-3.45958	1.41599	4.57504	0.032441	0.352652	down	LRRFIP2	Ensembl	chr3	-	37053003	37065334
ENST00000576364	-3.45685	4.25084	31.5737	1.92017e-08	6.20625e-06	down	BAIAP2	Ensembl	chr17	+	81063739	81100080
ENST00000576364	-3.45685	4.25084	31.5737	1.92017e-08	6.20625e-06	down	BAIAP2	Ensembl	chr17	+	81063739	81100080
ENST00000576364	-3.45685	4.25084	31.5737	1.92017e-08	6.20625e-06	down	BAIAP2	Ensembl	chr17	+	81063739	81100080
ENST00000576364	-3.45685	4.25084	31.5737	1.92017e-08	6.20625e-06	down	BAIAP2	Ensembl	chr17	+	81063739	81100080
ENST00000576364	-3.45685	4.25084	31.5737	1.92017e-08	6.20625e-06	down	BAIAP2	Ensembl	chr17	+	81063739	81100080
ENST00000576364	-3.45685	4.25084	31.5737	1.92017e-08	6.20625e-06	down	BAIAP2	Ensembl	chr17	+	81063739	81100080
ENST00000576364	-3.45685	4.25084	31.5737	1.92017e-08	6.20625e-06	down	BAIAP2	Ensembl	chr17	+	81063739	81100080
ENST00000576364	-3.45685	4.25084	31.5737	1.92017e-08	6.20625e-06	down	BAIAP2	Ensembl	chr17	+	81063739	81100080
ENST00000576364	-3.45685	4.25084	31.5737	1.92017e-08	6.20625e-06	down	BAIAP2	Ensembl	chr17	+	81063739	81100080
ENST00000576364	-3.45685	4.25084	31.5737	1.92017e-08	6.20625e-06	down	BAIAP2	Ensembl	chr17	+	81063739	81100080
ENST00000576364	-3.45685	4.25084	31.5737	1.92017e-08	6.20625e-06	down	BAIAP2	Ensembl	chr17	+	81063739	81100080
ENST00000576364	-3.45685	4.25084	31.5737	1.92017e-08	6.20625e-06	down	BAIAP2	Ensembl	chr17	+	81063739	81100080
ENST00000576364	-3.45685	4.25084	31.5737	1.92017e-08	6.20625e-06	down	BAIAP2	Ensembl	chr17	+	81063739	81100080
ENST00000576364	-3.45685	4.25084	31.5737	1.92017e-08	6.20625e-06	down	BAIAP2	Ensembl	chr17	+	81063739	81100080
ENST00000576364	-3.45685	4.25084	31.5737	1.92017e-08	6.20625e-06	down	BAIAP2	Ensembl	chr17	+	81063739	81100080
ENST00000576364	-3.45685	4.25084	31.5737	1.92017e-08	6.20625e-06	down	BAIAP2	Ensembl	chr17	+	81063739	81100080
ENST00000510090	-3.4549	9.30275	74.7373	5.37711e-18	1.45989e-14	down	AC114786.2	Ensembl	chr4	+	69346608	69358177
ENST00000567129	-3.45291	1.77572	6.13037	0.0132879	0.2118	down	AL162412.1	Ensembl	chr9	+	69672748	69673713
ENST00000565737	-3.45016	1.50514	4.6002	0.0319682	0.348981	down	AC100835.1	Ensembl	chr15	-	74613193	74615596
ENST00000565737	-3.45016	1.50514	4.6002	0.0319682	0.348981	down	AC100835.1	Ensembl	chr15	-	74613193	74615596
ENST00000565737	-3.45016	1.50514	4.6002	0.0319682	0.348981	down	AC100835.1	Ensembl	chr15	-	74613193	74615596
ENST00000545820	-3.4493	1.40548	4.53152	0.033276	0.356908	down	GOLGA2P5	Ensembl	chr12	-	100156416	100161650
ENST00000548706	-3.4335	1.80576	6.10751	0.0134608	0.213554	down	ITGB7	Ensembl	chr12	-	53192967	53194258
ENST00000548706	-3.4335	1.80576	6.10751	0.0134608	0.213554	down	ITGB7	Ensembl	chr12	-	53192967	53194258
ENST00000548706	-3.4335	1.80576	6.10751	0.0134608	0.213554	down	ITGB7	Ensembl	chr12	-	53192967	53194258
ENST00000548706	-3.4335	1.80576	6.10751	0.0134608	0.213554	down	ITGB7	Ensembl	chr12	-	53192967	53194258
ENST00000475742	-3.42876	1.49499	4.37778	0.0364104	0.374896	down	ABHD16A	Ensembl	chr6	-	31686954	31690602
ENST00000475742	-3.42876	1.49499	4.37778	0.0364104	0.374896	down	ABHD16A	Ensembl	chr6	-	31686954	31690602
ENST00000475742	-3.42876	1.49499	4.37778	0.0364104	0.374896	down	ABHD16A	Ensembl	chr6	-	31686954	31690602
ENST00000623742	-3.42771	1.47218	4.31606	0.0377541	0.381596	down	AC092279.2	Ensembl	chr19	+	24078480	24080669
ENST00000444562	-3.42633	2.05942	7.13394	0.00756382	0.151518	down	AC064871.1	Ensembl	chr2	-	183083404	183108519
ENST00000444562	-3.42633	2.05942	7.13394	0.00756382	0.151518	down	AC064871.1	Ensembl	chr2	-	183083404	183108519
ENST00000508057	-3.42552	2.23452	8.68199	0.00321371	0.0863312	down	AC111000.3	Ensembl	chr4	+	69131350	69134814
ENST00000596388	-3.4248	1.40153	4.49969	0.0339011	0.36093	down	ZNF160	Ensembl	chr19	-	53095359	53103408
ENST00000596388	-3.4248	1.40153	4.49969	0.0339011	0.36093	down	ZNF160	Ensembl	chr19	-	53095359	53103408
ENST00000596388	-3.4248	1.40153	4.49969	0.0339011	0.36093	down	ZNF160	Ensembl	chr19	-	53095359	53103408
ENST00000596388	-3.4248	1.40153	4.49969	0.0339011	0.36093	down	ZNF160	Ensembl	chr19	-	53095359	53103408
ENST00000596388	-3.4248	1.40153	4.49969	0.0339011	0.36093	down	ZNF160	Ensembl	chr19	-	53095359	53103408
ENST00000596388	-3.4248	1.40153	4.49969	0.0339011	0.36093	down	ZNF160	Ensembl	chr19	-	53095359	53103408
ENST00000588638	-3.42321	1.39652	4.51077	0.033682	0.359932	down	AL031772.1	Ensembl	chr6	-	139153009	139239305
ENST00000623431	-3.42304	1.29234	4.80598	0.0283612	0.328749	down	AL359715.4	Ensembl	chr6	+	80440729	80441172
ENST00000585629	-3.42166	1.49347	4.3605	0.0367815	0.377027	down	CTBP2P3	Ensembl	chr18	+	60663114	60664369
ENST00000509819	-3.41792	1.34042	4.61821	0.0316343	0.347088	down	ABLIM2	Ensembl	chr4	-	7965328	7983432
ENST00000509819	-3.41792	1.34042	4.61821	0.0316343	0.347088	down	ABLIM2	Ensembl	chr4	-	7965328	7983432
ENST00000509819	-3.41792	1.34042	4.61821	0.0316343	0.347088	down	ABLIM2	Ensembl	chr4	-	7965328	7983432
ENST00000563191	-3.41792	1.34042	4.61821	0.0316343	0.347088	down	IL21R-AS1	Ensembl	chr16	-	27447668	27453393
ENST00000563191	-3.41792	1.34042	4.61821	0.0316343	0.347088	down	IL21R-AS1	Ensembl	chr16	-	27447668	27453393
ENST00000509819	-3.41792	1.34042	4.61821	0.0316343	0.347088	down	ABLIM2	Ensembl	chr4	-	7965328	7983432
ENST00000509819	-3.41792	1.34042	4.61821	0.0316343	0.347088	down	ABLIM2	Ensembl	chr4	-	7965328	7983432
ENST00000509819	-3.41792	1.34042	4.61821	0.0316343	0.347088	down	ABLIM2	Ensembl	chr4	-	7965328	7983432
ENST00000563191	-3.41792	1.34042	4.61821	0.0316343	0.347088	down	IL21R-AS1	Ensembl	chr16	-	27447668	27453393
ENST00000509819	-3.41792	1.34042	4.61821	0.0316343	0.347088	down	ABLIM2	Ensembl	chr4	-	7965328	7983432
ENST00000509819	-3.41792	1.34042	4.61821	0.0316343	0.347088	down	ABLIM2	Ensembl	chr4	-	7965328	7983432
ENST00000409070	-3.41685	1.34009	4.61616	0.031672	0.347088	down	AC016757.1	Ensembl	chr2	-	238225115	238231431
ENST00000497403	-3.41675	1.33961	4.63121	0.0313954	0.345849	down	GRHL1	Ensembl	chr2	+	9951692	9966401
ENST00000497403	-3.41675	1.33961	4.63121	0.0313954	0.345849	down	GRHL1	Ensembl	chr2	+	9951692	9966401
ENST00000518996	-3.41537	1.39398	4.47184	0.034458	0.363832	down	C8orf76	Ensembl	chr8	-	123231403	123239386
ENST00000518996	-3.41537	1.39398	4.47184	0.034458	0.363832	down	C8orf76	Ensembl	chr8	-	123231403	123239386
ENST00000518996	-3.41537	1.39398	4.47184	0.034458	0.363832	down	C8orf76	Ensembl	chr8	-	123231403	123239386
ENST00000589211	-3.41415	1.75443	4.38748	0.0362037	0.373832	down	EFTUD2	Ensembl	chr17	-	44886662	44892329
ENST00000589211	-3.41415	1.75443	4.38748	0.0362037	0.373832	down	EFTUD2	Ensembl	chr17	-	44886662	44892329
ENST00000589211	-3.41415	1.75443	4.38748	0.0362037	0.373832	down	EFTUD2	Ensembl	chr17	-	44886662	44892329
ENST00000589211	-3.41415	1.75443	4.38748	0.0362037	0.373832	down	EFTUD2	Ensembl	chr17	-	44886662	44892329
ENST00000589211	-3.41415	1.75443	4.38748	0.0362037	0.373832	down	EFTUD2	Ensembl	chr17	-	44886662	44892329
ENST00000589211	-3.41415	1.75443	4.38748	0.0362037	0.373832	down	EFTUD2	Ensembl	chr17	-	44886662	44892329
ENST00000601287	-3.41415	1.34283	4.61749	0.0316475	0.347088	down	ASPDH	Ensembl	chr19	-	50511825	50514659
ENST00000601287	-3.41415	1.34283	4.61749	0.0316475	0.347088	down	ASPDH	Ensembl	chr19	-	50511825	50514659
ENST00000601287	-3.41415	1.34283	4.61749	0.0316475	0.347088	down	ASPDH	Ensembl	chr19	-	50511825	50514659
ENST00000601287	-3.41415	1.34283	4.61749	0.0316475	0.347088	down	ASPDH	Ensembl	chr19	-	50511825	50514659
ENST00000531920	-3.41275	1.35078	4.58862	0.0321849	0.350837	down	MED17	Ensembl	chr11	+	93794747	93797663
ENST00000531920	-3.41275	1.35078	4.58862	0.0321849	0.350837	down	MED17	Ensembl	chr11	+	93794747	93797663
ENST00000531920	-3.41275	1.35078	4.58862	0.0321849	0.350837	down	MED17	Ensembl	chr11	+	93794747	93797663
ENST00000531920	-3.41275	1.35078	4.58862	0.0321849	0.350837	down	MED17	Ensembl	chr11	+	93794747	93797663
ENST00000531920	-3.41275	1.35078	4.58862	0.0321849	0.350837	down	MED17	Ensembl	chr11	+	93794747	93797663
ENST00000531920	-3.41275	1.35078	4.58862	0.0321849	0.350837	down	MED17	Ensembl	chr11	+	93794747	93797663
ENST00000391992	-3.40918	2.19551	7.71673	0.00547115	0.124476	down	HNRNPA1P34	Ensembl	chr12	-	9027531	9029089
ENST00000544278	-3.40915	3.275	16.0788	6.07601e-05	0.00468543	down	SNRNP70	Ensembl	chr19	+	49102410	49108602
ENST00000544278	-3.40915	3.275	16.0788	6.07601e-05	0.00468543	down	SNRNP70	Ensembl	chr19	+	49102410	49108602
ENST00000484480	-3.4074	1.45305	4.48212	0.0342513	0.36259	down	NAA20	Ensembl	chr20	+	20017309	20033629
ENST00000484480	-3.4074	1.45305	4.48212	0.0342513	0.36259	down	NAA20	Ensembl	chr20	+	20017309	20033629
ENST00000484480	-3.4074	1.45305	4.48212	0.0342513	0.36259	down	NAA20	Ensembl	chr20	+	20017309	20033629
ENST00000501665	-3.40733	1.41339	4.45634	0.034772	0.3656	down	OIP5-AS1	Ensembl	chr15	+	41284031	41309737
ENST00000599176	-3.406	1.40495	4.43412	0.0352274	0.368328	down	AC092902.2	Ensembl	chr3	-	125860666	125863073
ENST00000445068	-3.40433	1.82379	6.04626	0.0139358	0.217701	down	C16orf86	Ensembl	chr16	+	67666836	67668757
ENST00000445068	-3.40433	1.82379	6.04626	0.0139358	0.217701	down	C16orf86	Ensembl	chr16	+	67666836	67668757
ENST00000445068	-3.40433	1.82379	6.04626	0.0139358	0.217701	down	C16orf86	Ensembl	chr16	+	67666836	67668757
ENST00000573845	-3.40239	1.52187	4.37796	0.0364065	0.374896	down	CTRL	Ensembl	chr16	-	67927639	67929674
ENST00000573845	-3.40239	1.52187	4.37796	0.0364065	0.374896	down	CTRL	Ensembl	chr16	-	67927639	67929674
ENST00000560401	-3.40126	2.22568	8.60488	0.00335263	0.0886022	down	EFL1P1	Ensembl	chr15	+	84080167	84126604
ENST00000555759	-3.40091	1.73616	4.31936	0.0376812	0.381427	down	SYNE3	Ensembl	chr14	-	95437801	95467856
ENST00000555759	-3.40091	1.73616	4.31936	0.0376812	0.381427	down	SYNE3	Ensembl	chr14	-	95437801	95467856
ENST00000555759	-3.40091	1.73616	4.31936	0.0376812	0.381427	down	SYNE3	Ensembl	chr14	-	95437801	95467856
ENST00000555759	-3.40091	1.73616	4.31936	0.0376812	0.381427	down	SYNE3	Ensembl	chr14	-	95437801	95467856
ENST00000431554	-3.39998	2.5897	9.45575	0.00210488	0.0648654	down	AL033384.1	Ensembl	chr6	+	53930045	53997667
ENST00000442809	-3.39827	1.86825	6.04165	0.0139722	0.218098	down	LINC01266	Ensembl	chr3	+	536252	842644
ENST00000574937	-3.39136	1.82301	5.87193	0.0153842	0.231359	down	CFAP52	Ensembl	chr17	+	9576643	9612357
ENST00000574937	-3.39136	1.82301	5.87193	0.0153842	0.231359	down	CFAP52	Ensembl	chr17	+	9576643	9612357
ENST00000574937	-3.39136	1.82301	5.87193	0.0153842	0.231359	down	CFAP52	Ensembl	chr17	+	9576643	9612357
ENST00000498719	-3.39095	2.5877	9.96549	0.00159502	0.0544029	down	FN1	Ensembl	chr2	-	215360865	215363640
ENST00000498719	-3.39095	2.5877	9.96549	0.00159502	0.0544029	down	FN1	Ensembl	chr2	-	215360865	215363640
ENST00000498719	-3.39095	2.5877	9.96549	0.00159502	0.0544029	down	FN1	Ensembl	chr2	-	215360865	215363640
ENST00000498719	-3.39095	2.5877	9.96549	0.00159502	0.0544029	down	FN1	Ensembl	chr2	-	215360865	215363640
ENST00000498719	-3.39095	2.5877	9.96549	0.00159502	0.0544029	down	FN1	Ensembl	chr2	-	215360865	215363640
ENST00000498719	-3.39095	2.5877	9.96549	0.00159502	0.0544029	down	FN1	Ensembl	chr2	-	215360865	215363640
ENST00000498719	-3.39095	2.5877	9.96549	0.00159502	0.0544029	down	FN1	Ensembl	chr2	-	215360865	215363640
ENST00000498719	-3.39095	2.5877	9.96549	0.00159502	0.0544029	down	FN1	Ensembl	chr2	-	215360865	215363640
ENST00000498719	-3.39095	2.5877	9.96549	0.00159502	0.0544029	down	FN1	Ensembl	chr2	-	215360865	215363640
ENST00000498719	-3.39095	2.5877	9.96549	0.00159502	0.0544029	down	FN1	Ensembl	chr2	-	215360865	215363640
ENST00000498719	-3.39095	2.5877	9.96549	0.00159502	0.0544029	down	FN1	Ensembl	chr2	-	215360865	215363640
ENST00000412493	-3.38996	1.81386	5.30578	0.0212548	0.281405	down	STSP1	Ensembl	chrY	+	15547215	15593331
ENST00000444814	-3.38821	1.85347	5.21472	0.0223965	0.289646	down	LTBR	Ensembl	chr12	+	6385839	6387576
ENST00000444814	-3.38821	1.85347	5.21472	0.0223965	0.289646	down	LTBR	Ensembl	chr12	+	6385839	6387576
ENST00000444814	-3.38821	1.85347	5.21472	0.0223965	0.289646	down	LTBR	Ensembl	chr12	+	6385839	6387576
ENST00000444814	-3.38821	1.85347	5.21472	0.0223965	0.289646	down	LTBR	Ensembl	chr12	+	6385839	6387576
ENST00000444814	-3.38821	1.85347	5.21472	0.0223965	0.289646	down	LTBR	Ensembl	chr12	+	6385839	6387576
ENST00000507326	-3.38722	1.46875	4.22982	0.0397195	0.391094	down	HMGB3P15	Ensembl	chr4	-	94195939	94196513
ENST00000552586	-3.38715	1.96197	6.81459	0.0090416	0.169608	down	OSBPL8	Ensembl	chr12	-	76371211	76373489
ENST00000552586	-3.38715	1.96197	6.81459	0.0090416	0.169608	down	OSBPL8	Ensembl	chr12	-	76371211	76373489
ENST00000552586	-3.38715	1.96197	6.81459	0.0090416	0.169608	down	OSBPL8	Ensembl	chr12	-	76371211	76373489
ENST00000552586	-3.38715	1.96197	6.81459	0.0090416	0.169608	down	OSBPL8	Ensembl	chr12	-	76371211	76373489
ENST00000552586	-3.38715	1.96197	6.81459	0.0090416	0.169608	down	OSBPL8	Ensembl	chr12	-	76371211	76373489
ENST00000552586	-3.38715	1.96197	6.81459	0.0090416	0.169608	down	OSBPL8	Ensembl	chr12	-	76371211	76373489
ENST00000490122	-3.38403	1.40838	4.41439	0.0356369	0.370801	down	GNAI2	Ensembl	chr3	+	50251408	50258893
ENST00000490122	-3.38403	1.40838	4.41439	0.0356369	0.370801	down	GNAI2	Ensembl	chr3	+	50251408	50258893
ENST00000490122	-3.38403	1.40838	4.41439	0.0356369	0.370801	down	GNAI2	Ensembl	chr3	+	50251408	50258893
ENST00000490122	-3.38403	1.40838	4.41439	0.0356369	0.370801	down	GNAI2	Ensembl	chr3	+	50251408	50258893
ENST00000490122	-3.38403	1.40838	4.41439	0.0356369	0.370801	down	GNAI2	Ensembl	chr3	+	50251408	50258893
ENST00000558941	-3.38141	8.86098	76.1103	2.68259e-18	7.80346e-15	down	DRAIC	Ensembl	chr15	+	69670129	69704214
ENST00000512559	-3.381	2.72168	7.0702	0.00783764	0.154645	down	C5orf17	Ensembl	chr5	+	23951347	24178263
ENST00000575131	-3.37857	1.67747	5.74124	0.016571	0.242975	down	ARRB2	Ensembl	chr17	+	4710660	4717379
ENST00000575131	-3.37857	1.67747	5.74124	0.016571	0.242975	down	ARRB2	Ensembl	chr17	+	4710660	4717379
ENST00000575131	-3.37857	1.67747	5.74124	0.016571	0.242975	down	ARRB2	Ensembl	chr17	+	4710660	4717379
ENST00000575131	-3.37857	1.67747	5.74124	0.016571	0.242975	down	ARRB2	Ensembl	chr17	+	4710660	4717379
ENST00000575131	-3.37857	1.67747	5.74124	0.016571	0.242975	down	ARRB2	Ensembl	chr17	+	4710660	4717379
ENST00000575131	-3.37857	1.67747	5.74124	0.016571	0.242975	down	ARRB2	Ensembl	chr17	+	4710660	4717379
ENST00000575131	-3.37857	1.67747	5.74124	0.016571	0.242975	down	ARRB2	Ensembl	chr17	+	4710660	4717379
ENST00000575131	-3.37857	1.67747	5.74124	0.016571	0.242975	down	ARRB2	Ensembl	chr17	+	4710660	4717379
ENST00000575131	-3.37857	1.67747	5.74124	0.016571	0.242975	down	ARRB2	Ensembl	chr17	+	4710660	4717379
ENST00000539024	-3.37458	1.5053	4.29894	0.0381361	0.38367	down	MPHOSPH9	Ensembl	chr12	-	123159693	123218478
ENST00000539024	-3.37458	1.5053	4.29894	0.0381361	0.38367	down	MPHOSPH9	Ensembl	chr12	-	123159693	123218478
ENST00000539024	-3.37458	1.5053	4.29894	0.0381361	0.38367	down	MPHOSPH9	Ensembl	chr12	-	123159693	123218478
ENST00000539024	-3.37458	1.5053	4.29894	0.0381361	0.38367	down	MPHOSPH9	Ensembl	chr12	-	123159693	123218478
ENST00000539024	-3.37458	1.5053	4.29894	0.0381361	0.38367	down	MPHOSPH9	Ensembl	chr12	-	123159693	123218478
ENST00000539024	-3.37458	1.5053	4.29894	0.0381361	0.38367	down	MPHOSPH9	Ensembl	chr12	-	123159693	123218478
ENST00000495933	-3.37392	4.4112	31.8898	1.6317e-08	5.44682e-06	down	PIGF	Ensembl	chr2	-	46612227	46617030
ENST00000495933	-3.37392	4.4112	31.8898	1.6317e-08	5.44682e-06	down	PIGF	Ensembl	chr2	-	46612227	46617030
ENST00000495933	-3.37392	4.4112	31.8898	1.6317e-08	5.44682e-06	down	PIGF	Ensembl	chr2	-	46612227	46617030
ENST00000389261	-3.37384	1.84656	5.16788	0.0230082	0.293235	down	FAM182A	Ensembl	chr20	+	26057397	26073859
ENST00000470853	-3.3685	1.43085	4.40011	0.0359366	0.372396	down	KIAA1324L	Ensembl	chr7	-	86911824	86913160
ENST00000470853	-3.3685	1.43085	4.40011	0.0359366	0.372396	down	KIAA1324L	Ensembl	chr7	-	86911824	86913160
ENST00000470853	-3.3685	1.43085	4.40011	0.0359366	0.372396	down	KIAA1324L	Ensembl	chr7	-	86911824	86913160
ENST00000470853	-3.3685	1.43085	4.40011	0.0359366	0.372396	down	KIAA1324L	Ensembl	chr7	-	86911824	86913160
ENST00000584643	-3.36543	3.22676	16.3091	5.38055e-05	0.00426309	down	AC005838.2	Ensembl	chr17	-	15530772	15531089
ENST00000584643	-3.36543	3.22676	16.3091	5.38055e-05	0.00426309	down	AC005838.2	Ensembl	chr17	-	15530772	15531089
ENST00000530065	-3.36523	2.62799	9.61332	0.00193171	0.0620416	down	ATAD2	Ensembl	chr8	-	123372661	123380914
ENST00000530065	-3.36523	2.62799	9.61332	0.00193171	0.0620416	down	ATAD2	Ensembl	chr8	-	123372661	123380914
ENST00000433061	-3.35718	2.18949	7.92895	0.00486499	0.115864	down	LINC01278	Ensembl	chrX	-	63509941	63561049
ENST00000462814	-3.35574	1.3486	4.32804	0.0374894	0.380453	down	SERBP1	Ensembl	chr1	-	67415272	67420565
ENST00000462814	-3.35574	1.3486	4.32804	0.0374894	0.380453	down	SERBP1	Ensembl	chr1	-	67415272	67420565
ENST00000462814	-3.35574	1.3486	4.32804	0.0374894	0.380453	down	SERBP1	Ensembl	chr1	-	67415272	67420565
ENST00000462814	-3.35574	1.3486	4.32804	0.0374894	0.380453	down	SERBP1	Ensembl	chr1	-	67415272	67420565
ENST00000623233	-3.3555	1.47822	4.38692	0.0362157	0.373862	down	AC117500.4	Ensembl	chr12	+	131645917	131646444
ENST00000533867	-3.35163	1.35134	4.33333	0.0373731	0.379746	down	TMEM41B	Ensembl	chr11	-	9283138	9288073
ENST00000533867	-3.35163	1.35134	4.33333	0.0373731	0.379746	down	TMEM41B	Ensembl	chr11	-	9283138	9288073
ENST00000533867	-3.35163	1.35134	4.33333	0.0373731	0.379746	down	TMEM41B	Ensembl	chr11	-	9283138	9288073
ENST00000437461	-3.3477	2.41063	7.86034	0.00505308	0.118541	down	AL162724.1	Ensembl	chr9	+	124262875	124265809
ENST00000437461	-3.3477	2.41063	7.86034	0.00505308	0.118541	down	AL162724.1	Ensembl	chr9	+	124262875	124265809
ENST00000437461	-3.3477	2.41063	7.86034	0.00505308	0.118541	down	AL162724.1	Ensembl	chr9	+	124262875	124265809
ENST00000437461	-3.3477	2.41063	7.86034	0.00505308	0.118541	down	AL162724.1	Ensembl	chr9	+	124262875	124265809
ENST00000437461	-3.3477	2.41063	7.86034	0.00505308	0.118541	down	AL162724.1	Ensembl	chr9	+	124262875	124265809
ENST00000437461	-3.3477	2.41063	7.86034	0.00505308	0.118541	down	AL162724.1	Ensembl	chr9	+	124262875	124265809
ENST00000437461	-3.3477	2.41063	7.86034	0.00505308	0.118541	down	AL162724.1	Ensembl	chr9	+	124262875	124265809
ENST00000437461	-3.3477	2.41063	7.86034	0.00505308	0.118541	down	AL162724.1	Ensembl	chr9	+	124262875	124265809
ENST00000437461	-3.3477	2.41063	7.86034	0.00505308	0.118541	down	AL162724.1	Ensembl	chr9	+	124262875	124265809
ENST00000363154	-3.3438	4.88042	37.0296	1.16348e-09	5.79158e-07	down	RF00019	Ensembl	chr4	-	87743951	87744053
ENST00000520650	-3.34321	1.7992	5.52871	0.0187069	0.260458	down	CHRNA2	Ensembl	chr8	-	27471139	27479291
ENST00000520650	-3.34321	1.7992	5.52871	0.0187069	0.260458	down	CHRNA2	Ensembl	chr8	-	27471139	27479291
ENST00000520650	-3.34321	1.7992	5.52871	0.0187069	0.260458	down	CHRNA2	Ensembl	chr8	-	27471139	27479291
ENST00000520650	-3.34321	1.7992	5.52871	0.0187069	0.260458	down	CHRNA2	Ensembl	chr8	-	27471139	27479291
ENST00000520650	-3.34321	1.7992	5.52871	0.0187069	0.260458	down	CHRNA2	Ensembl	chr8	-	27471139	27479291
ENST00000520650	-3.34321	1.7992	5.52871	0.0187069	0.260458	down	CHRNA2	Ensembl	chr8	-	27471139	27479291
ENST00000520650	-3.34321	1.7992	5.52871	0.0187069	0.260458	down	CHRNA2	Ensembl	chr8	-	27471139	27479291
ENST00000461364	-3.34291	1.42561	4.35236	0.0369578	0.377977	down	SMIM7	Ensembl	chr19	-	16653679	16660144
ENST00000461364	-3.34291	1.42561	4.35236	0.0369578	0.377977	down	SMIM7	Ensembl	chr19	-	16653679	16660144
ENST00000461364	-3.34291	1.42561	4.35236	0.0369578	0.377977	down	SMIM7	Ensembl	chr19	-	16653679	16660144
ENST00000461364	-3.34291	1.42561	4.35236	0.0369578	0.377977	down	SMIM7	Ensembl	chr19	-	16653679	16660144
ENST00000461364	-3.34291	1.42561	4.35236	0.0369578	0.377977	down	SMIM7	Ensembl	chr19	-	16653679	16660144
ENST00000454836	-3.34248	2.49965	5.44017	0.0196787	0.26896	down	OR7E90P	Ensembl	chr2	+	158874641	158875670
ENST00000450724	-3.34232	1.29786	4.46955	0.0345042	0.364037	down	TSSK1A	Ensembl	chr22	+	19124878	19125646
ENST00000284290	-3.34024	3.78439	21.6924	3.20051e-06	0.000426728	down	TBRG1	Ensembl	chr11	+	124622874	124635398
ENST00000284290	-3.34024	3.78439	21.6924	3.20051e-06	0.000426728	down	TBRG1	Ensembl	chr11	+	124622874	124635398
ENST00000284290	-3.34024	3.78439	21.6924	3.20051e-06	0.000426728	down	TBRG1	Ensembl	chr11	+	124622874	124635398
ENST00000425003	-3.33721	2.21927	7.47236	0.00626535	0.136083	down	CICP26	Ensembl	chr1	-	227975389	227978193
ENST00000558165	-3.33719	4.11046	26.9274	2.11246e-07	4.46473e-05	down	TYRO3P	Ensembl	chr15	-	76258985	76261690
ENST00000558165	-3.33719	4.11046	26.9274	2.11246e-07	4.46473e-05	down	TYRO3P	Ensembl	chr15	-	76258985	76261690
ENST00000558165	-3.33719	4.11046	26.9274	2.11246e-07	4.46473e-05	down	TYRO3P	Ensembl	chr15	-	76258985	76261690
ENST00000558165	-3.33719	4.11046	26.9274	2.11246e-07	4.46473e-05	down	TYRO3P	Ensembl	chr15	-	76258985	76261690
ENST00000558165	-3.33719	4.11046	26.9274	2.11246e-07	4.46473e-05	down	TYRO3P	Ensembl	chr15	-	76258985	76261690
ENST00000558165	-3.33719	4.11046	26.9274	2.11246e-07	4.46473e-05	down	TYRO3P	Ensembl	chr15	-	76258985	76261690
ENST00000497096	-3.33522	1.57589	4.28498	0.0384506	0.385405	down	RN7SL679P	Ensembl	chr1	-	26593242	26593546
ENST00000626977	-3.33467	1.35677	4.27081	0.0387724	0.386916	down	ASAP1-IT2	Ensembl	chr8	-	130082737	130084768
ENST00000626977	-3.33467	1.35677	4.27081	0.0387724	0.386916	down	ASAP1-IT2	Ensembl	chr8	-	130082737	130084768
ENST00000626977	-3.33467	1.35677	4.27081	0.0387724	0.386916	down	ASAP1-IT2	Ensembl	chr8	-	130082737	130084768
ENST00000626977	-3.33467	1.35677	4.27081	0.0387724	0.386916	down	ASAP1-IT2	Ensembl	chr8	-	130082737	130084768
ENST00000528984	-3.33378	2.46894	9.77372	0.00177024	0.0583748	down	ATG13	Ensembl	chr11	+	46656950	46664149
ENST00000528984	-3.33378	2.46894	9.77372	0.00177024	0.0583748	down	ATG13	Ensembl	chr11	+	46656950	46664149
ENST00000528984	-3.33378	2.46894	9.77372	0.00177024	0.0583748	down	ATG13	Ensembl	chr11	+	46656950	46664149
ENST00000528984	-3.33378	2.46894	9.77372	0.00177024	0.0583748	down	ATG13	Ensembl	chr11	+	46656950	46664149
ENST00000528984	-3.33378	2.46894	9.77372	0.00177024	0.0583748	down	ATG13	Ensembl	chr11	+	46656950	46664149
ENST00000528984	-3.33378	2.46894	9.77372	0.00177024	0.0583748	down	ATG13	Ensembl	chr11	+	46656950	46664149
ENST00000528984	-3.33378	2.46894	9.77372	0.00177024	0.0583748	down	ATG13	Ensembl	chr11	+	46656950	46664149
ENST00000528984	-3.33378	2.46894	9.77372	0.00177024	0.0583748	down	ATG13	Ensembl	chr11	+	46656950	46664149
ENST00000528984	-3.33378	2.46894	9.77372	0.00177024	0.0583748	down	ATG13	Ensembl	chr11	+	46656950	46664149
ENST00000520073	-3.33363	1.34502	4.29711	0.0381773	0.383704	down	PLPBP	Ensembl	chr8	+	37762594	37766741
ENST00000520073	-3.33363	1.34502	4.29711	0.0381773	0.383704	down	PLPBP	Ensembl	chr8	+	37762594	37766741
ENST00000520073	-3.33363	1.34502	4.29711	0.0381773	0.383704	down	PLPBP	Ensembl	chr8	+	37762594	37766741
ENST00000520073	-3.33363	1.34502	4.29711	0.0381773	0.383704	down	PLPBP	Ensembl	chr8	+	37762594	37766741
ENST00000597093	-3.33215	3.3379	18.0514	2.15019e-05	0.00203171	down	PSG11	Ensembl	chr19	-	43018341	43024844
ENST00000597093	-3.33215	3.3379	18.0514	2.15019e-05	0.00203171	down	PSG11	Ensembl	chr19	-	43018341	43024844
ENST00000597093	-3.33215	3.3379	18.0514	2.15019e-05	0.00203171	down	PSG11	Ensembl	chr19	-	43018341	43024844
ENST00000597093	-3.33215	3.3379	18.0514	2.15019e-05	0.00203171	down	PSG11	Ensembl	chr19	-	43018341	43024844
ENST00000508744	-3.32932	1.38687	4.29491	0.0382267	0.384106	down	SIL1	Ensembl	chr5	-	139273537	139293557
ENST00000508744	-3.32932	1.38687	4.29491	0.0382267	0.384106	down	SIL1	Ensembl	chr5	-	139273537	139293557
ENST00000508744	-3.32932	1.38687	4.29491	0.0382267	0.384106	down	SIL1	Ensembl	chr5	-	139273537	139293557
ENST00000508744	-3.32932	1.38687	4.29491	0.0382267	0.384106	down	SIL1	Ensembl	chr5	-	139273537	139293557
ENST00000508744	-3.32932	1.38687	4.29491	0.0382267	0.384106	down	SIL1	Ensembl	chr5	-	139273537	139293557
ENST00000508744	-3.32932	1.38687	4.29491	0.0382267	0.384106	down	SIL1	Ensembl	chr5	-	139273537	139293557
ENST00000508744	-3.32932	1.38687	4.29491	0.0382267	0.384106	down	SIL1	Ensembl	chr5	-	139273537	139293557
ENST00000508744	-3.32932	1.38687	4.29491	0.0382267	0.384106	down	SIL1	Ensembl	chr5	-	139273537	139293557
ENST00000508744	-3.32932	1.38687	4.29491	0.0382267	0.384106	down	SIL1	Ensembl	chr5	-	139273537	139293557
ENST00000508744	-3.32932	1.38687	4.29491	0.0382267	0.384106	down	SIL1	Ensembl	chr5	-	139273537	139293557
ENST00000569288	-3.32454	2.58325	9.86491	0.00168461	0.0565442	down	LINC00555	Ensembl	chr13	-	102589371	102589813
ENST00000515825	-3.32431	2.58177	6.06747	0.0137694	0.216175	down	AC106895.1	Ensembl	chr4	-	173877470	173913252
ENST00000456616	-3.32272	1.34211	4.26793	0.0388383	0.387202	down	ELOVL2-AS1	Ensembl	chr6	+	11044692	11078226
ENST00000472908	-3.32257	2.05821	6.1019	0.0135037	0.214066	down	CSAD	Ensembl	chr12	-	53164621	53170653
ENST00000472908	-3.32257	2.05821	6.1019	0.0135037	0.214066	down	CSAD	Ensembl	chr12	-	53164621	53170653
ENST00000472908	-3.32257	2.05821	6.1019	0.0135037	0.214066	down	CSAD	Ensembl	chr12	-	53164621	53170653
ENST00000472908	-3.32257	2.05821	6.1019	0.0135037	0.214066	down	CSAD	Ensembl	chr12	-	53164621	53170653
ENST00000472908	-3.32257	2.05821	6.1019	0.0135037	0.214066	down	CSAD	Ensembl	chr12	-	53164621	53170653
ENST00000472908	-3.32257	2.05821	6.1019	0.0135037	0.214066	down	CSAD	Ensembl	chr12	-	53164621	53170653
ENST00000472908	-3.32257	2.05821	6.1019	0.0135037	0.214066	down	CSAD	Ensembl	chr12	-	53164621	53170653
ENST00000498632	-3.32086	1.81979	5.05129	0.0246076	0.303229	down	ADGRF5	Ensembl	chr6	-	46859467	46863304
ENST00000498632	-3.32086	1.81979	5.05129	0.0246076	0.303229	down	ADGRF5	Ensembl	chr6	-	46859467	46863304
ENST00000447794	-3.32059	3.33392	16.156	5.8333e-05	0.00451794	down	AC026271.1	Ensembl	chr17	+	18650194	18651542
ENST00000477323	-3.32026	2.45134	9.75142	0.00179184	0.0588592	down	AC117394.1	Ensembl	chr3	-	153129073	153129640
ENST00000605123	-3.31564	1.29004	4.41971	0.035526	0.370078	down	AC008725.1	Ensembl	chr5	+	155491335	155493598
ENST00000495863	-3.31392	1.82658	5.35879	0.0206181	0.276208	down	SIPA1L2	Ensembl	chr1	-	232403532	232415870
ENST00000495863	-3.31392	1.82658	5.35879	0.0206181	0.276208	down	SIPA1L2	Ensembl	chr1	-	232403532	232415870
ENST00000495863	-3.31392	1.82658	5.35879	0.0206181	0.276208	down	SIPA1L2	Ensembl	chr1	-	232403532	232415870
ENST00000424642	-3.31273	2.43533	9.36006	0.00221765	0.0669531	down	TMPOP1	Ensembl	chr6	+	30466451	30467994
ENST00000468131	-3.3092	1.57102	4.24316	0.0394088	0.389741	down	RN7SL83P	Ensembl	chr7	-	38531041	38531338
ENST00000468131	-3.3092	1.57102	4.24316	0.0394088	0.389741	down	RN7SL83P	Ensembl	chr7	-	38531041	38531338
ENST00000484223	-3.30235	1.39285	4.22057	0.0399369	0.392052	down	ETV5	Ensembl	chr3	-	186064442	186079105
ENST00000484223	-3.30235	1.39285	4.22057	0.0399369	0.392052	down	ETV5	Ensembl	chr3	-	186064442	186079105
ENST00000273146	-3.2987	2.0588	7.26257	0.00704066	0.145356	down	FAM198A	Ensembl	chr3	+	42979266	43060211
ENST00000273146	-3.2987	2.0588	7.26257	0.00704066	0.145356	down	FAM198A	Ensembl	chr3	+	42979266	43060211
[truncated: 5,352 more rows]
