# Supplementary material for: Preliminary study based on methylation and transcriptome gene sequencing of lncRNAs and immune infiltration in hypopharyngeal carcinoma
Source: Front Oncol. 2023 Apr 25;13:1117622. doi: 10.3389/fonc.2023.1117622 (PMC10168126; doi:10.3389/fonc.2023.1117622)
Supplement: Supplementary file 3 [file Table_3.xlsx]

## Sheet: Sheet1
transcript_id	gene name
ENST00000396270	KRT8P39
ENST00000404054	TACC3
ENST00000411509	AL355482.1
ENST00000439252	AC012066.1
ENST00000443258	FAHD2CP
ENST00000449745	PES1P2
ENST00000451327	AL035414.1
ENST00000460119	PDE6B
ENST00000460941	CCDC136
ENST00000461009	RAB11FIP3
ENST00000461957	IGF2BP2
ENST00000462520	GABPB2
ENST00000463625	ZCCHC7
ENST00000473460	GINS1
ENST00000476672	FXR1
ENST00000477788	RSRC1
ENST00000478868	GPR161
ENST00000480137	CCDC136
ENST00000488329	MYH10
ENST00000489446	KLHL29
ENST00000489483	SLC26A6
ENST00000492268	RN7SL274P
ENST00000507437	RNPS1P1
ENST00000507579	AC079921.2
ENST00000508355	NSD2
ENST00000511335	MMS22L
ENST00000512498	AC114956.2
ENST00000513395	WFS1
ENST00000513651	ADTRP
ENST00000517554	MTCL1
ENST00000519993	PTK2
ENST00000526183	PPP1R16A
ENST00000527480	KRT18P58
ENST00000529369	AP002387.2
ENST00000529569	MTCO1P15
ENST00000530142	FBXL6
ENST00000544521	IGHMBP2
ENST00000560975	TPM1
ENST00000561790	RAB43P1
ENST00000563492	CDH11
ENST00000567731	AC133550.2
ENST00000569285	AC134682.1
ENST00000572856	DLGAP1-AS2
ENST00000573177	DLGAP1-AS2
ENST00000576589	NOMO3
ENST00000587346	AC022031.2
ENST00000591361	AC008105.2
ENST00000592936	AC022031.2
ENST00000606197	CASC15
ENST00000607068	AC026740.1
ENST00000607830	AC025171.5

## Sheet: Sheet2
transcript_id	gene name
ENST00000600491	TRIP10
ENST00000598843	TRIP10
ENST00000596078	TRIP10
ENST00000595369	SH2D3A
ENST00000585962	G6PC3
ENST00000583988	PPP4R1
ENST00000582468	RHOT1P1
ENST00000579591	CDKN2B
ENST00000569945	GCOM1
ENST00000568624	AC091304.1
ENST00000563895	ULK4P3
ENST00000563472	AGBL1-AS1
ENST00000555480	AL160191.1
ENST00000551580	RARG
ENST00000534728	KRT18P59
ENST00000534423	AP001360.2
ENST00000531776	PLEKHA7
ENST00000530013	FBXO3
ENST00000525311	AKR1B1P3
ENST00000520792	FAM90A24P
ENST00000514302	GPR78
ENST00000513852	PDZD2
ENST00000508845	AC011396.3
ENST00000497783	DNAH10
ENST00000497403	GRHL1
ENST00000493389	PMM1
ENST00000483695	OXSR1
ENST00000483306	LRRFIP2
ENST00000474768	ADAMTS9-AS2
ENST00000470750	SASH1
ENST00000467900	OXSR1
ENST00000462113	FHAD1
ENST00000455621	AL365357.1
ENST00000451763	SPATA6L
ENST00000445234	AC027612.1
ENST00000442354	CR848007.1
ENST00000426620	OXSR1
ENST00000424642	TMPOP1
ENST00000402318	ANKRD20A7P
ENST00000354485	KANK1
