# Supplementary material for: Preliminary study based on methylation and transcriptome gene sequencing of lncRNAs and immune infiltration in hypopharyngeal carcinoma
Source: Front Oncol. 2023 Apr 25;13:1117622. doi: 10.3389/fonc.2023.1117622 (PMC10168126; doi:10.3389/fonc.2023.1117622)
Supplement: Supplementary file 4 [file Table_4.xlsx]

## Sheet: Sheet1
	forward prime	reverse prime
lncDLGAP1-AS2	ACCACTCCCTATGGCTTTGC	GACAGCATCGGGTCAAAGGA
lncIGF2BP2	ACAGCGCAAGATCAGGGAAA	ATCCGTTGTTTTGCTGGTGC
lncFAHD2CP	GCTGTCGAGTGAATGGGGAA	TGCAGAGTTGGGCTACACAG
lncAGBL1-AS1	ACTGCTTCTCACAGGACTGC	TTGGCCAAGTCACTGTGTGT
lncGPR78	GCCAAGAGAAGGTGGAGCAT	ATCTGTGAAGCCACCTCAGC
lncULK4P3	GTGTGCTGACCTAAAGCCCT	TGTGCGATCTCGACTCACTG
siRNA
si-lncDLGAP1-AS2-1-sense	GCGCCUAAGAAAUGCCUGUTT
si-lncDLGAP1-AS2-1-antisense	ACAGGCAUUUCUUAGGCGCTT
si-lncDLGAP1-AS2-2-sense	CACAGACAAGACCCUUUCATT
si-lncDLGAP1-AS2-2-antisense	UGAAAGGGUCUUGUCUGUGTT
si-lncAGBL1-AS1-1-sense	GUAUAAGAAUCCUGAAAGATT
si-lncAGBL1-AS1-1-antisense	UCUUUCAGGAUUCUUAUACTT
si-lncAGBL1-AS1-2-sense	AGAAAGAAGUGGUAGUACATT
si-lncAGBL1-AS1-2-antisense	UGUACUACCACUUCUUUCUTT
si-lncULK4P3-1-sense	CAUUAAGACCAGUAACAAATT
si-lncULK4P3-1-antisense	UUUGUUACUGGUCUUAAUGTT
si-lncULK4P3-2-sense	CAGUAUACCAUUAAGGCAATT
si-lncULK4P3-2-antisense	UUGCCUUAAUGGUAUACUGTT
si-lncIGF2BP2-1-sense	AUGCAAUUCCACUUUACCCTT
si-lncIGF2BP2-1-antisense	GGGUAAAGUGGAAUUGCAUTT
si-lncIGF2BP2-2-sense	UGAUUUUCCCAUGCAAUUCTT
si-lncIGF2BP2-2-antisense	GAAUUGCAUGGGAAAAUCATT
