# Supplementary material for: Preliminary study based on methylation and transcriptome gene sequencing of lncRNAs and immune infiltration in hypopharyngeal carcinoma
Source: Front Oncol. 2023 Apr 25;13:1117622. doi: 10.3389/fonc.2023.1117622 (PMC10168126; doi:10.3389/fonc.2023.1117622)
Supplement: Supplementary file 5 [file Table_5.xlsx]

## Sheet: Sheet1
lncRNA	miRNA
LncIGF2BP2	hsa-miR-153-5p
LncIGF2BP2	hsa-miR-6516-5p
LncIGF2BP2	hsa-miR-1250-3p
LncIGF2BP2	hsa-miR-3059-5p
LncIGF2BP2	hsa-miR-6855-5p
LncIGF2BP2	hsa-miR-3170
LncIGF2BP2	hsa-miR-6807-5p
LncIGF2BP2	hsa-miR-5187-5p
LncIGF2BP2	hsa-miR-6844
LncIGF2BP2	hsa-miR-939-3p
LncIGF2BP2	hsa-miR-6792-3p
LncIGF2BP2	hsa-miR-4691-5p
LncIGF2BP2	hsa-miR-8065
LncIGF2BP2	hsa-miR-9851-3p
LncIGF2BP2	hsa-miR-6818-5p
LncIGF2BP2	hsa-miR-4778-3p
LncIGF2BP2	hsa-miR-670-3p
LncIGF2BP2	hsa-miR-4677-5p
LncIGF2BP2	hsa-miR-627-3p
LncIGF2BP2	hsa-miR-4456
LncIGF2BP2	hsa-miR-12124
LncIGF2BP2	hsa-miR-186-3p
LncIGF2BP2	hsa-miR-877-3p
LncIGF2BP2	hsa-miR-4790-5p
LncIGF2BP2	hsa-miR-1251-5p
LncIGF2BP2	hsa-miR-548aw
LncIGF2BP2	hsa-miR-4693-5p
LncIGF2BP2	hsa-miR-544b
LncIGF2BP2	hsa-miR-6728-5p
LncIGF2BP2	hsa-miR-544a
LncIGF2BP2	hsa-miR-527
LncIGF2BP2	hsa-miR-518a-5p
LncIGF2BP2	hsa-miR-103a-2-5p
LncIGF2BP2	hsa-miR-103a-1-5p
LncIGF2BP2	hsa-miR-6886-3p
LncIGF2BP2	hsa-miR-4743-3p
LncIGF2BP2	hsa-miR-4652-3p
LncIGF2BP2	hsa-miR-4762-3p
LncIGF2BP2	hsa-miR-1247-3p
LncIGF2BP2	hsa-miR-4501
LncIGF2BP2	hsa-miR-5572
LncIGF2BP2	hsa-miR-6873-3p
LncIGF2BP2	hsa-miR-1303
LncIGF2BP2	hsa-miR-1238-3p
LncIGF2BP2	hsa-miR-942-5p
LncIGF2BP2	hsa-miR-216b-5p
LncIGF2BP2	hsa-miR-4500
LncIGF2BP2	hsa-miR-6817-3p
LncIGF2BP2	hsa-miR-519e-5p
LncIGF2BP2	hsa-miR-515-5p
LncIGF2BP2	hsa-miR-147a
LncIGF2BP2	hsa-miR-4318
LncIGF2BP2	hsa-miR-6833-5p
LncIGF2BP2	hsa-miR-5087
LncIGF2BP2	hsa-miR-4527
LncIGF2BP2	hsa-miR-7110-3p
LncIGF2BP2	hsa-miR-1205
LncIGF2BP2	hsa-miR-10394-5p
LncIGF2BP2	hsa-miR-150-5p
LncIGF2BP2	hsa-miR-6503-5p
LncIGF2BP2	hsa-miR-4659b-3p
LncIGF2BP2	hsa-miR-4659a-3p
LncDLGAP1-AS2	hsa-miR-7112-3p
LncDLGAP1-AS2	hsa-miR-7111-5p
LncDLGAP1-AS2	hsa-miR-6870-5p
LncDLGAP1-AS2	hsa-miR-5698
LncDLGAP1-AS2	hsa-miR-4723-5p
LncDLGAP1-AS2	hsa-miR-4487
LncDLGAP1-AS2	hsa-miR-466
LncDLGAP1-AS2	hsa-miR-4659b-3p
LncDLGAP1-AS2	hsa-miR-4659a-3p
LncDLGAP1-AS2	hsa-miR-4642
LncDLGAP1-AS2	hsa-miR-4524a-3p
LncDLGAP1-AS2	hsa-miR-4699-5p
LncDLGAP1-AS2	hsa-miR-3157-5p
LncDLGAP1-AS2	hsa-miR-4778-3p
LncDLGAP1-AS2	hsa-miR-7151-3p
LncDLGAP1-AS2	hsa-miR-147a
LncDLGAP1-AS2	hsa-miR-5002-5p
LncDLGAP1-AS2	hsa-miR-4303
LncDLGAP1-AS2	hsa-miR-1248
LncDLGAP1-AS2	hsa-miR-508-3p
LncDLGAP1-AS2	hsa-miR-4789-3p
LncDLGAP1-AS2	hsa-miR-3911
LncDLGAP1-AS2	hsa-miR-6778-3p
LncDLGAP1-AS2	hsa-miR-4799-5p
LncDLGAP1-AS2	hsa-miR-3175
LncDLGAP1-AS2	hsa-miR-1252-3p
LncDLGAP1-AS2	hsa-miR-619-5p
LncDLGAP1-AS2	hsa-miR-488-3p
LncDLGAP1-AS2	hsa-miR-450b-5p
LncDLGAP1-AS2	hsa-miR-744-3p
LncDLGAP1-AS2	hsa-miR-6852-5p
LncDLGAP1-AS2	hsa-miR-4694-3p
LncDLGAP1-AS2	hsa-miR-6512-5p
LncDLGAP1-AS2	hsa-miR-6747-3p
LncDLGAP1-AS2	hsa-miR-4726-3p
LncDLGAP1-AS2	hsa-miR-5003-3p
LncDLGAP1-AS2	hsa-miR-103a-2-5p
LncDLGAP1-AS2	hsa-miR-103a-1-5p
LncDLGAP1-AS2	hsa-miR-7150
LncDLGAP1-AS2	hsa-miR-6506-5p
LncDLGAP1-AS2	hsa-miR-4775
LncDLGAP1-AS2	hsa-miR-527
LncDLGAP1-AS2	hsa-miR-518a-5p
LncDLGAP1-AS2	hsa-miR-4691-3p
LncAGBL1-AS1	hsa-miR-3658
LncAGBL1-AS1	hsa-miR-3605-5p
LncAGBL1-AS1	hsa-miR-4753-3p
LncAGBL1-AS1	hsa-miR-1257
LncAGBL1-AS1	hsa-miR-4435
LncAGBL1-AS1	hsa-miR-6809-3p
LncAGBL1-AS1	hsa-miR-3680-3p
LncAGBL1-AS1	hsa-miR-6851-3p
LncAGBL1-AS1	hsa-miR-3190-3p
LncAGBL1-AS1	hsa-miR-6814-5p
LncAGBL1-AS1	hsa-miR-9718
LncAGBL1-AS1	hsa-miR-222-5p
LncAGBL1-AS1	hsa-miR-5186
LncAGBL1-AS1	hsa-miR-6836-3p
LncAGBL1-AS1	hsa-miR-6510-5p
LncAGBL1-AS1	hsa-miR-5192
LncAGBL1-AS1	hsa-miR-6849-5p
LncAGBL1-AS1	hsa-miR-3681-5p
LncAGBL1-AS1	hsa-miR-628-5p
LncAGBL1-AS1	hsa-miR-3192-3p
LncAGBL1-AS1	hsa-miR-382-5p
LncAGBL1-AS1	hsa-miR-4796-3p
LncAGBL1-AS1	hsa-miR-3125
LncAGBL1-AS1	hsa-miR-3171
LncAGBL1-AS1	hsa-miR-581
LncAGBL1-AS1	hsa-miR-4762-3p
LncAGBL1-AS1	hsa-miR-10397-5p
LncAGBL1-AS1	hsa-miR-514b-5p
LncAGBL1-AS1	hsa-miR-513c-5p
LncAGBL1-AS1	hsa-miR-4303
LncAGBL1-AS1	hsa-miR-6859-5p
LncAGBL1-AS1	hsa-miR-3916
LncAGBL1-AS1	hsa-miR-6766-3p
LncAGBL1-AS1	hsa-miR-4782-3p
LncAGBL1-AS1	hsa-miR-219a-5p
LncAGBL1-AS1	hsa-miR-4299
LncAGBL1-AS1	hsa-miR-2113
LncAGBL1-AS1	hsa-miR-588
LncAGBL1-AS1	hsa-miR-4701-5p
LncAGBL1-AS1	hsa-miR-3187-3p
LncAGBL1-AS1	hsa-miR-550b-3p
LncAGBL1-AS1	hsa-miR-4468
LncAGBL1-AS1	hsa-miR-548s
LncAGBL1-AS1	hsa-miR-130b-5p
LncAGBL1-AS1	hsa-miR-12117
LncULK4P3	hsa-miR-4778-3p
LncULK4P3	hsa-miR-511-5p
LncULK4P3	hsa-miR-4721
LncULK4P3	hsa-miR-6823-3p
LncULK4P3	hsa-miR-3161
LncULK4P3	hsa-miR-2114-3p
LncULK4P3	hsa-miR-4254
LncULK4P3	hsa-miR-7110-5p
LncULK4P3	hsa-miR-6842-5p
LncULK4P3	hsa-miR-8052
LncULK4P3	hsa-miR-3199
LncULK4P3	hsa-miR-493-3p
LncULK4P3	hsa-miR-4328
LncULK4P3	hsa-miR-6755-3p
LncULK4P3	hsa-miR-5010-3p
LncULK4P3	hsa-miR-3130-3p
LncULK4P3	hsa-miR-3664-5p
LncULK4P3	hsa-miR-6752-5p
LncULK4P3	hsa-miR-664a-3p
LncULK4P3	hsa-miR-2113
LncULK4P3	hsa-miR-6869-5p
LncULK4P3	hsa-miR-223-3p
LncULK4P3	hsa-miR-6506-5p
LncULK4P3	hsa-miR-2116-5p
LncULK4P3	hsa-miR-646
LncULK4P3	hsa-miR-619-5p
LncULK4P3	hsa-miR-4683
LncULK4P3	hsa-miR-3180-5p
LncULK4P3	hsa-miR-3934-5p
LncULK4P3	hsa-miR-499a-5p
LncULK4P3	hsa-miR-539-3p
LncULK4P3	hsa-miR-485-3p
LncULK4P3	hsa-miR-1287-5p
LncULK4P3	hsa-miR-3663-5p
LncULK4P3	hsa-miR-1252-5p
